# Supplementary material for: Prevalence of Echocardiography Use in Patients Hospitalized with Confirmed Acute Pulmonary Embolism: A Real-World Observational Multicenter Study
Source: PLoS One. 2016 Dec 15;11(12):e0168554. doi: 10.1371/journal.pone.0168554 (PMC5158194; doi:10.1371/journal.pone.0168554)
Supplement: S1 Dataset — (XLSX) [file pone.0168554.s001.xlsx]

## Sheet: Fig1
Survival Table										Means and Medians for Survival Time
EchoDuringPEadmission		Time	Status	Cumulative Proportion Surviving at the Time		N of Cumulative Events	N of Remaining Cases			EchoDuringPEadmission	Meana				Median
				Estimate	Std. Error						Estimate	Std. Error	95% Confidence Interval		Estimate	Std. Error	95% Confidence Interval
No	1	0	Death	.	.	1	1618						Lower Bound	Upper Bound			Lower Bound	Upper Bound
	2	0	Death	.	.	2	1617			No	8.831	0.15	8.537	9.125	12.4	.	.	.
	3	0	Death	.	.	3	1616			Yes	8	0.231	7.547	8.453	8.339	0.518	7.323	9.354
	4	0	Death	.	.	4	1615			Overall	8.607	0.126	8.36	8.854	11.3	0.461	10.396	12.204
	5	0	Death	.	.	5	1614			a Estimation is limited to the largest survival time if it is censored.
	6	0	Death	.	.	6	1613
	7	0	Death	.	.	7	1612
	8	0	Death	.	.	8	1611
	9	0	Death	.	.	9	1610
	10	0	Death	.	.	10	1609
	11	0	Death	.	.	11	1608
	12	0	Death	.	.	12	1607
	13	0	Death	.	.	13	1606
	14	0	Death	.	.	14	1605
	15	0	Death	.	.	15	1604
	16	0	Death	.	.	16	1603
	17	0	Death	.	.	17	1602
	18	0	Death	.	.	18	1601
	19	0	Death	.	.	19	1600
	20	0	Death	.	.	20	1599
	21	0	Death	.	.	21	1598
	22	0	Death	.	.	22	1597
	23	0	Death	.	.	23	1596
	24	0	Death	.	.	24	1595
	25	0	Death	.	.	25	1594
	26	0	Death	.	.	26	1593
	27	0	Death	.	.	27	1592
	28	0	Death	.	.	28	1591
	29	0	Death	.	.	29	1590
	30	0	Death	.	.	30	1589
	31	0	Death	.	.	31	1588
	32	0	Death	.	.	32	1587
	33	0	Death	.	.	33	1586
	34	0	Death	.	.	34	1585
	35	0	Death	.	.	35	1584
	36	0	Death	.	.	36	1583
	37	0	Death	.	.	37	1582
	38	0	Death	.	.	38	1581
	39	0	Death	.	.	39	1580
	40	0	Death	.	.	40	1579
	41	0	Death	.	.	41	1578
	42	0	Death	.	.	42	1577
	43	0	Death	.	.	43	1576
	44	0	Death	.	.	44	1575
	45	0	Death	.	.	45	1574
	46	0	Death	.	.	46	1573
	47	0	Death	.	.	47	1572
	48	0	Death	.	.	48	1571
	49	0	Death	0.97	0.004	49	1570
	50	0	Alive	.	.	49	1569
	51	0	Alive	.	.	49	1568
	52	0	Alive	.	.	49	1567
	53	0	Alive	.	.	49	1566
	54	0	Alive	.	.	49	1565
	55	0.003	Death	.	.	50	1564
	56	0.003	Death	.	.	51	1563
	57	0.003	Death	0.968	0.004	52	1562
	58	0.006	Death	.	.	53	1561
	59	0.006	Death	0.967	0.004	54	1560
	60	0.008	Death	0.966	0.005	55	1559
	61	0.011	Death	.	.	56	1558
	62	0.011	Death	.	.	57	1557
	63	0.011	Death	.	.	58	1556
	64	0.011	Death	0.964	0.005	59	1555
	65	0.014	Death	.	.	60	1554
	66	0.014	Death	0.962	0.005	61	1553
	67	0.017	Death	0.962	0.005	62	1552
	68	0.019	Death	0.961	0.005	63	1551
	69	0.022	Death	.	.	64	1550
	70	0.022	Death	.	.	65	1549
	71	0.022	Death	0.959	0.005	66	1548
	72	0.025	Death	0.959	0.005	67	1547
	73	0.031	Death	.	.	68	1546
	74	0.031	Death	0.957	0.005	69	1545
	75	0.033	Death	.	.	70	1544
	76	0.033	Death	0.956	0.005	71	1543
	77	0.036	Death	.	.	72	1542
	78	0.036	Death	0.955	0.005	73	1541
	79	0.039	Death	.	.	74	1540
	80	0.039	Death	0.954	0.005	75	1539
	81	0.047	Death	.	.	76	1538
	82	0.047	Death	.	.	77	1537
	83	0.047	Death	.	.	78	1536
	84	0.047	Death	.	.	79	1535
	85	0.047	Death	0.951	0.005	80	1534
	86	0.053	Death	.	.	81	1533
	87	0.053	Death	0.949	0.005	82	1532
	88	0.056	Death	.	.	83	1531
	89	0.056	Death	0.948	0.006	84	1530
	90	0.058	Death	.	.	85	1529
	91	0.058	Death	0.947	0.006	86	1528
	92	0.061	Death	0.946	0.006	87	1527
	93	0.067	Death	0.946	0.006	88	1526
	94	0.072	Death	0.945	0.006	89	1525
	95	0.078	Death	0.944	0.006	90	1524
	96	0.081	Death	0.944	0.006	91	1523
	97	0.1	Death	.	.	92	1522
	98	0.1	Death	.	.	93	1521
	99	0.1	Death	.	.	94	1520
	100	0.1	Death	.	.	95	1519
	101	0.1	Death	.	.	96	1518
	102	0.1	Death	.	.	97	1517
	103	0.1	Death	.	.	98	1516
	104	0.1	Death	.	.	99	1515
	105	0.1	Death	.	.	100	1514
	106	0.1	Death	.	.	101	1513
	107	0.1	Death	.	.	102	1512
	108	0.1	Death	.	.	103	1511
	109	0.1	Death	.	.	104	1510
	110	0.1	Death	.	.	105	1509
	111	0.1	Death	.	.	106	1508
	112	0.1	Death	.	.	107	1507
	113	0.1	Death	.	.	108	1506
	114	0.1	Death	.	.	109	1505
	115	0.1	Death	.	.	110	1504
	116	0.1	Death	.	.	111	1503
	117	0.1	Death	.	.	112	1502
	118	0.1	Death	.	.	113	1501
	119	0.1	Death	.	.	114	1500
	120	0.1	Death	.	.	115	1499
	121	0.1	Death	0.928	0.006	116	1498
	122	0.103	Death	0.928	0.006	117	1497
	123	0.106	Death	0.927	0.006	118	1496
	124	0.108	Death	0.926	0.006	119	1495
	125	0.111	Death	0.926	0.007	120	1494
	126	0.117	Death	0.925	0.007	121	1493
	127	0.119	Death	0.925	0.007	122	1492
	128	0.125	Death	0.924	0.007	123	1491
	129	0.128	Death	.	.	124	1490
	130	0.128	Death	0.923	0.007	125	1489
	131	0.131	Death	0.922	0.007	126	1488
	132	0.136	Death	0.921	0.007	127	1487
	133	0.144	Death	0.921	0.007	128	1486
	134	0.147	Death	0.92	0.007	129	1485
	135	0.15	Death	.	.	130	1484
	136	0.15	Death	0.919	0.007	131	1483
	137	0.158	Death	0.918	0.007	132	1482
	138	0.161	Death	0.918	0.007	133	1481
	139	0.164	Death	0.917	0.007	134	1480
	140	0.169	Death	.	.	135	1479
	141	0.169	Death	0.916	0.007	136	1478
	142	0.183	Death	.	.	137	1477
	143	0.183	Death	.	.	138	1476
	144	0.183	Death	0.914	0.007	139	1475
	145	0.189	Death	0.913	0.007	140	1474
	146	0.192	Death	0.913	0.007	141	1473
	147	0.194	Death	.	.	142	1472
	148	0.194	Death	0.911	0.007	143	1471
	149	0.2	Death	.	.	144	1470
	150	0.2	Death	.	.	145	1469
	151	0.2	Death	.	.	146	1468
	152	0.2	Death	.	.	147	1467
	153	0.2	Death	.	.	148	1466
	154	0.2	Death	.	.	149	1465
	155	0.2	Death	.	.	150	1464
	156	0.2	Death	.	.	151	1463
	157	0.2	Death	.	.	152	1462
	158	0.2	Death	.	.	153	1461
	159	0.2	Death	.	.	154	1460
	160	0.2	Death	.	.	155	1459
	161	0.2	Death	.	.	156	1458
	162	0.2	Death	.	.	157	1457
	163	0.2	Death	.	.	158	1456
	164	0.2	Death	.	.	159	1455
	165	0.2	Death	.	.	160	1454
	166	0.2	Death	0.9	0.007	161	1453
	167	0.203	Death	0.9	0.007	162	1452
	168	0.217	Death	0.899	0.007	163	1451
	169	0.222	Death	0.898	0.008	164	1450
	170	0.228	Death	0.898	0.008	165	1449
	171	0.231	Death	.	.	166	1448
	172	0.231	Death	0.897	0.008	167	1447
	173	0.239	Death	0.896	0.008	168	1446
	174	0.242	Death	.	.	169	1445
	175	0.242	Death	0.895	0.008	170	1444
	176	0.244	Death	0.894	0.008	171	1443
	177	0.253	Death	.	.	172	1442
	178	0.253	Death	0.893	0.008	173	1441
	179	0.264	Death	.	.	174	1440
	180	0.264	Death	0.892	0.008	175	1439
	181	0.3	Death	.	.	176	1438
	182	0.3	Death	.	.	177	1437
	183	0.3	Death	0.89	0.008	178	1436
	184	0.303	Death	0.889	0.008	179	1435
	185	0.314	Death	0.889	0.008	180	1434
	186	0.325	Death	0.888	0.008	181	1433
	187	0.336	Death	0.887	0.008	182	1432
	188	0.35	Death	0.887	0.008	183	1431
	189	0.356	Death	0.886	0.008	184	1430
	190	0.358	Death	0.885	0.008	185	1429
	191	0.361	Death	0.885	0.008	186	1428
	192	0.389	Death	0.884	0.008	187	1427
	193	0.392	Death	0.884	0.008	188	1426
	194	0.4	Death	.	.	189	1425
	195	0.4	Death	.	.	190	1424
	196	0.4	Death	.	.	191	1423
	197	0.4	Death	.	.	192	1422
	198	0.4	Death	.	.	193	1421
	199	0.4	Death	.	.	194	1420
	200	0.4	Death	.	.	195	1419
	201	0.4	Death	.	.	196	1418
	202	0.4	Death	.	.	197	1417
	203	0.4	Death	0.877	0.008	198	1416
	204	0.406	Death	0.877	0.008	199	1415
	205	0.408	Death	0.876	0.008	200	1414
	206	0.422	Death	0.876	0.008	201	1413
	207	0.431	Death	0.875	0.008	202	1412
	208	0.444	Death	0.874	0.008	203	1411
	209	0.45	Death	0.874	0.008	204	1410
	210	0.456	Death	0.873	0.008	205	1409
	211	0.483	Death	0.872	0.008	206	1408
	212	0.497	Death	0.872	0.008	207	1407
	213	0.5	Death	.	.	208	1406
	214	0.5	Death	.	.	209	1405
	215	0.5	Death	.	.	210	1404
	216	0.5	Death	.	.	211	1403
	217	0.5	Death	.	.	212	1402
	218	0.5	Death	.	.	213	1401
	219	0.5	Death	.	.	214	1400
	220	0.5	Death	.	.	215	1399
	221	0.5	Death	0.866	0.008	216	1398
	222	0.5	Alive	.	.	216	1397
	223	0.5	Alive	.	.	216	1396
	224	0.508	Death	0.866	0.008	217	1395
	225	0.511	Death	0.865	0.009	218	1394
	226	0.522	Death	0.864	0.009	219	1393
	227	0.525	Death	0.864	0.009	220	1392
	228	0.531	Death	0.863	0.009	221	1391
	229	0.536	Death	0.863	0.009	222	1390
	230	0.547	Death	0.862	0.009	223	1389
	231	0.558	Death	0.861	0.009	224	1388
	232	0.564	Death	0.861	0.009	225	1387
	233	0.572	Death	0.86	0.009	226	1386
	234	0.583	Death	.	.	227	1385
	235	0.583	Death	0.859	0.009	228	1384
	236	0.586	Death	0.858	0.009	229	1383
	237	0.597	Death	0.858	0.009	230	1382
	238	0.6	Death	.	.	231	1381
	239	0.6	Death	.	.	232	1380
	240	0.6	Death	.	.	233	1379
	241	0.6	Death	.	.	234	1378
	242	0.6	Death	.	.	235	1377
	243	0.6	Death	.	.	236	1376
	244	0.6	Death	.	.	237	1375
	245	0.6	Death	0.853	0.009	238	1374
	246	0.608	Death	0.852	0.009	239	1373
	247	0.614	Death	0.851	0.009	240	1372
	248	0.622	Death	0.851	0.009	241	1371
	249	0.625	Death	.	.	242	1370
	250	0.625	Death	.	.	243	1369
	251	0.625	Death	0.849	0.009	244	1368
	252	0.633	Death	0.848	0.009	245	1367
	253	0.656	Death	0.848	0.009	246	1366
	254	0.664	Death	0.847	0.009	247	1365
	255	0.672	Death	0.846	0.009	248	1364
	256	0.683	Death	0.846	0.009	249	1363
	257	0.689	Death	0.845	0.009	250	1362
	258	0.7	Death	.	.	251	1361
	259	0.7	Death	.	.	252	1360
	260	0.7	Death	.	.	253	1359
	261	0.7	Death	0.843	0.009	254	1358
	262	0.706	Death	0.842	0.009	255	1357
	263	0.722	Death	0.841	0.009	256	1356
	264	0.725	Death	0.841	0.009	257	1355
	265	0.731	Death	0.84	0.009	258	1354
	266	0.75	Death	0.84	0.009	259	1353
	267	0.753	Death	0.839	0.009	260	1352
	268	0.794	Death	0.838	0.009	261	1351
	269	0.8	Death	0.838	0.009	262	1350
	270	0.8	Alive	.	.	262	1349
	271	0.85	Death	0.837	0.009	263	1348
	272	0.867	Death	.	.	264	1347
	273	0.867	Death	0.836	0.009	265	1346
	274	0.892	Death	0.835	0.009	266	1345
	275	0.9	Death	.	.	267	1344
	276	0.9	Death	.	.	268	1343
	277	0.9	Death	.	.	269	1342
	278	0.9	Death	.	.	270	1341
	279	0.9	Death	.	.	271	1340
	280	0.9	Death	.	.	272	1339
	281	0.9	Death	0.831	0.009	273	1338
	282	0.903	Death	0.83	0.009	274	1337
	283	0.903	Alive	.	.	274	1336
	284	0.944	Death	0.83	0.009	275	1335
	285	0.95	Death	0.829	0.009	276	1334
	286	0.964	Death	0.828	0.009	277	1333
	287	0.972	Death	0.828	0.009	278	1332
	288	0.983	Death	0.827	0.009	279	1331
	289	0.989	Alive	.	.	279	1330
	290	0.989	Alive	.	.	279	1329
	291	0.994	Death	.	.	280	1328
	292	0.994	Death	0.826	0.009	281	1327
	293	1	Death	.	.	282	1326
	294	1	Death	.	.	283	1325
	295	1	Death	.	.	284	1324
	296	1	Death	.	.	285	1323
	297	1	Death	.	.	286	1322
	298	1	Death	.	.	287	1321
	299	1	Death	.	.	288	1320
	300	1	Death	.	.	289	1319
	301	1	Death	0.82	0.01	290	1318
	302	1.036	Death	0.82	0.01	291	1317
	303	1.039	Death	0.819	0.01	292	1316
	304	1.047	Death	0.818	0.01	293	1315
	305	1.061	Alive	.	.	293	1314
	306	1.081	Alive	.	.	293	1313
	307	1.081	Alive	.	.	293	1312
	308	1.094	Alive	.	.	293	1311
	309	1.094	Alive	.	.	293	1310
	310	1.097	Alive	.	.	293	1309
	311	1.1	Death	.	.	294	1308
	312	1.1	Death	0.817	0.01	295	1307
	313	1.111	Death	0.817	0.01	296	1306
	314	1.119	Death	0.816	0.01	297	1305
	315	1.119	Alive	.	.	297	1304
	316	1.125	Death	0.815	0.01	298	1303
	317	1.142	Death	0.815	0.01	299	1302
	318	1.15	Alive	.	.	299	1301
	319	1.156	Death	0.814	0.01	300	1300
	320	1.167	Death	0.813	0.01	301	1299
	321	1.167	Alive	.	.	301	1298
	322	1.172	Alive	.	.	301	1297
	323	1.186	Alive	.	.	301	1296
	324	1.192	Alive	.	.	301	1295
	325	1.194	Death	0.813	0.01	302	1294
	326	1.2	Death	.	.	303	1293
	327	1.2	Death	.	.	304	1292
	328	1.2	Death	.	.	305	1291
	329	1.2	Death	.	.	306	1290
	330	1.2	Death	.	.	307	1289
	331	1.2	Death	0.809	0.01	308	1288
	332	1.225	Death	0.808	0.01	309	1287
	333	1.228	Alive	.	.	309	1286
	334	1.244	Alive	.	.	309	1285
	335	1.247	Death	0.808	0.01	310	1284
	336	1.247	Alive	.	.	310	1283
	337	1.3	Death	.	.	311	1282
	338	1.3	Death	0.807	0.01	312	1281
	339	1.3	Alive	.	.	312	1280
	340	1.308	Alive	.	.	312	1279
	341	1.311	Death	0.806	0.01	313	1278
	342	1.322	Death	0.805	0.01	314	1277
	343	1.35	Death	0.805	0.01	315	1276
	344	1.358	Alive	.	.	315	1275
	345	1.4	Death	.	.	316	1274
	346	1.4	Death	.	.	317	1273
	347	1.4	Death	.	.	318	1272
	348	1.4	Death	0.802	0.01	319	1271
	349	1.4	Alive	.	.	319	1270
	350	1.417	Alive	.	.	319	1269
	351	1.417	Alive	.	.	319	1268
	352	1.431	Alive	.	.	319	1267
	353	1.467	Death	.	.	320	1266
	354	1.467	Death	0.801	0.01	321	1265
	355	1.486	Death	0.8	0.01	322	1264
	356	1.497	Alive	.	.	322	1263
	357	1.5	Death	.	.	323	1262
	358	1.5	Death	.	.	324	1261
	359	1.5	Death	0.798	0.01	325	1260
	360	1.5	Alive	.	.	325	1259
	361	1.503	Death	0.798	0.01	326	1258
	362	1.506	Death	0.797	0.01	327	1257
	363	1.508	Death	0.796	0.01	328	1256
	364	1.519	Alive	.	.	328	1255
	365	1.544	Death	0.796	0.01	329	1254
	366	1.583	Alive	.	.	329	1253
	367	1.592	Alive	.	.	329	1252
	368	1.597	Death	0.795	0.01	330	1251
	369	1.597	Alive	.	.	330	1250
	370	1.6	Death	.	.	331	1249
	371	1.6	Death	.	.	332	1248
	372	1.6	Death	0.793	0.01	333	1247
	373	1.603	Death	.	.	334	1246
	374	1.603	Death	0.792	0.01	335	1245
	375	1.628	Alive	.	.	335	1244
	376	1.65	Death	0.791	0.01	336	1243
	377	1.65	Alive	.	.	336	1242
	378	1.656	Death	0.791	0.01	337	1241
	379	1.664	Death	0.79	0.01	338	1240
	380	1.692	Death	0.789	0.01	339	1239
	381	1.7	Death	.	.	340	1238
	382	1.7	Death	0.788	0.01	341	1237
	383	1.7	Alive	.	.	341	1236
	384	1.7	Alive	.	.	341	1235
	385	1.7	Alive	.	.	341	1234
	386	1.706	Death	.	.	342	1233
	387	1.706	Death	.	.	343	1232
	388	1.706	Death	0.786	0.01	344	1231
	389	1.767	Alive	.	.	344	1230
	390	1.769	Death	0.786	0.01	345	1229
	391	1.794	Death	0.785	0.01	346	1228
	392	1.8	Death	.	.	347	1227
	393	1.8	Death	.	.	348	1226
	394	1.8	Death	0.783	0.01	349	1225
	395	1.8	Alive	.	.	349	1224
	396	1.8	Alive	.	.	349	1223
	397	1.8	Alive	.	.	349	1222
	398	1.8	Alive	.	.	349	1221
	399	1.8	Alive	.	.	349	1220
	400	1.8	Alive	.	.	349	1219
	401	1.8	Alive	.	.	349	1218
	402	1.8	Alive	.	.	349	1217
	403	1.8	Alive	.	.	349	1216
	404	1.8	Alive	.	.	349	1215
	405	1.8	Alive	.	.	349	1214
	406	1.819	Death	0.782	0.01	350	1213
	407	1.844	Death	0.782	0.01	351	1212
	408	1.875	Death	.	.	352	1211
	409	1.875	Death	0.78	0.01	353	1210
	410	1.878	Death	0.78	0.01	354	1209
	411	1.881	Death	.	.	355	1208
	412	1.881	Death	0.779	0.01	356	1207
	413	1.894	Alive	.	.	356	1206
	414	1.9	Death	.	.	357	1205
	415	1.9	Death	0.777	0.01	358	1204
	416	1.9	Alive	.	.	358	1203
	417	1.9	Alive	.	.	358	1202
	418	1.9	Alive	.	.	358	1201
	419	1.9	Alive	.	.	358	1200
	420	1.9	Alive	.	.	358	1199
	421	1.9	Alive	.	.	358	1198
	422	1.9	Alive	.	.	358	1197
	423	1.9	Alive	.	.	358	1196
	424	1.9	Alive	.	.	358	1195
	425	1.906	Death	0.777	0.01	359	1194
	426	1.911	Death	0.776	0.01	360	1193
	427	1.917	Death	.	.	361	1192
	428	1.917	Death	0.775	0.01	362	1191
	429	1.925	Alive	.	.	362	1190
	430	1.978	Death	0.774	0.01	363	1189
	431	1.986	Alive	.	.	363	1188
	432	1.992	Death	0.773	0.01	364	1187
	433	2	Death	.	.	365	1186
	434	2	Death	0.772	0.01	366	1185
	435	2	Alive	.	.	366	1184
	436	2	Alive	.	.	366	1183
	437	2	Alive	.	.	366	1182
	438	2.008	Alive	.	.	366	1181
	439	2.022	Death	0.771	0.01	367	1180
	440	2.025	Alive	.	.	367	1179
	441	2.028	Death	0.771	0.011	368	1178
	442	2.033	Alive	.	.	368	1177
	443	2.044	Death	0.77	0.011	369	1176
	444	2.069	Alive	.	.	369	1175
	445	2.081	Death	0.769	0.011	370	1174
	446	2.094	Death	0.769	0.011	371	1173
	447	2.1	Death	0.768	0.011	372	1172
	448	2.1	Alive	.	.	372	1171
	449	2.1	Alive	.	.	372	1170
	450	2.1	Alive	.	.	372	1169
	451	2.1	Alive	.	.	372	1168
	452	2.1	Alive	.	.	372	1167
	453	2.111	Death	0.767	0.011	373	1166
	454	2.131	Death	0.767	0.011	374	1165
	455	2.144	Death	0.766	0.011	375	1164
	456	2.186	Alive	.	.	375	1163
	457	2.197	Death	0.765	0.011	376	1162
	458	2.2	Death	0.765	0.011	377	1161
	459	2.2	Alive	.	.	377	1160
	460	2.2	Alive	.	.	377	1159
	461	2.2	Alive	.	.	377	1158
	462	2.231	Alive	.	.	377	1157
	463	2.239	Alive	.	.	377	1156
	464	2.242	Alive	.	.	377	1155
	465	2.247	Death	0.764	0.011	378	1154
	466	2.283	Alive	.	.	378	1153
	467	2.294	Death	0.763	0.011	379	1152
	468	2.294	Alive	.	.	379	1151
	469	2.3	Death	0.763	0.011	380	1150
	470	2.3	Alive	.	.	380	1149
	471	2.3	Alive	.	.	380	1148
	472	2.3	Alive	.	.	380	1147
	473	2.3	Alive	.	.	380	1146
	474	2.3	Alive	.	.	380	1145
	475	2.3	Alive	.	.	380	1144
	476	2.303	Alive	.	.	380	1143
	477	2.306	Alive	.	.	380	1142
	478	2.319	Death	0.762	0.011	381	1141
	479	2.339	Alive	.	.	381	1140
	480	2.342	Death	0.761	0.011	382	1139
	481	2.356	Death	0.761	0.011	383	1138
	482	2.364	Death	0.76	0.011	384	1137
	483	2.364	Alive	.	.	384	1136
	484	2.372	Alive	.	.	384	1135
	485	2.375	Death	0.759	0.011	385	1134
	486	2.4	Death	.	.	386	1133
	487	2.4	Death	0.758	0.011	387	1132
	488	2.4	Alive	.	.	387	1131
	489	2.4	Alive	.	.	387	1130
	490	2.4	Alive	.	.	387	1129
	491	2.4	Alive	.	.	387	1128
	492	2.461	Death	0.757	0.011	388	1127
	493	2.472	Death	0.757	0.011	389	1126
	494	2.478	Death	0.756	0.011	390	1125
	495	2.497	Alive	.	.	390	1124
	496	2.5	Death	0.755	0.011	391	1123
	497	2.5	Alive	.	.	391	1122
	498	2.5	Alive	.	.	391	1121
	499	2.5	Alive	.	.	391	1120
	500	2.5	Alive	.	.	391	1119
	501	2.5	Alive	.	.	391	1118
	502	2.5	Alive	.	.	391	1117
	503	2.517	Death	0.755	0.011	392	1116
	504	2.547	Death	0.754	0.011	393	1115
	505	2.55	Alive	.	.	393	1114
	506	2.594	Death	0.753	0.011	394	1113
	507	2.6	Death	.	.	395	1112
	508	2.6	Death	.	.	396	1111
	509	2.6	Death	0.751	0.011	397	1110
	510	2.6	Alive	.	.	397	1109
	511	2.6	Alive	.	.	397	1108
	512	2.6	Alive	.	.	397	1107
	513	2.625	Alive	.	.	397	1106
	514	2.628	Death	0.751	0.011	398	1105
	515	2.661	Alive	.	.	398	1104
	516	2.672	Death	0.75	0.011	399	1103
	517	2.692	Death	0.749	0.011	400	1102
	518	2.7	Death	.	.	401	1101
	519	2.7	Death	0.748	0.011	402	1100
	520	2.7	Alive	.	.	402	1099
	521	2.7	Alive	.	.	402	1098
	522	2.7	Alive	.	.	402	1097
	523	2.714	Death	0.747	0.011	403	1096
	524	2.731	Death	0.747	0.011	404	1095
	525	2.742	Alive	.	.	404	1094
	526	2.778	Death	0.746	0.011	405	1093
	527	2.8	Alive	.	.	405	1092
	528	2.8	Alive	.	.	405	1091
	529	2.817	Death	0.745	0.011	406	1090
	530	2.822	Death	0.745	0.011	407	1089
	531	2.842	Death	0.744	0.011	408	1088
	532	2.844	Death	0.743	0.011	409	1087
	533	2.85	Alive	.	.	409	1086
	534	2.856	Death	0.742	0.011	410	1085
	535	2.869	Alive	.	.	410	1084
	536	2.878	Death	0.742	0.011	411	1083
	537	2.9	Death	.	.	412	1082
	538	2.9	Death	0.74	0.011	413	1081
	539	2.9	Alive	.	.	413	1080
	540	2.9	Alive	.	.	413	1079
	541	2.9	Alive	.	.	413	1078
	542	2.9	Alive	.	.	413	1077
	543	2.9	Alive	.	.	413	1076
	544	2.9	Alive	.	.	413	1075
	545	2.933	Death	0.74	0.011	414	1074
	546	2.933	Alive	.	.	414	1073
	547	2.958	Alive	.	.	414	1072
	548	2.958	Alive	.	.	414	1071
	549	2.983	Death	0.739	0.011	415	1070
	550	2.986	Death	.	.	416	1069
	551	2.986	Death	0.738	0.011	417	1068
	552	2.992	Death	0.737	0.011	418	1067
	553	2.997	Death	0.736	0.011	419	1066
	554	3	Death	.	.	420	1065
	555	3	Death	0.735	0.011	421	1064
	556	3	Alive	.	.	421	1063
	557	3	Alive	.	.	421	1062
	558	3	Alive	.	.	421	1061
	559	3	Alive	.	.	421	1060
	560	3	Alive	.	.	421	1059
	561	3	Alive	.	.	421	1058
	562	3	Alive	.	.	421	1057
	563	3.011	Alive	.	.	421	1056
	564	3.036	Alive	.	.	421	1055
	565	3.047	Death	0.734	0.011	422	1054
	566	3.064	Death	0.734	0.011	423	1053
	567	3.1	Death	0.733	0.011	424	1052
	568	3.1	Alive	.	.	424	1051
	569	3.1	Alive	.	.	424	1050
	570	3.1	Alive	.	.	424	1049
	571	3.1	Alive	.	.	424	1048
	572	3.1	Alive	.	.	424	1047
	573	3.111	Alive	.	.	424	1046
	574	3.122	Death	0.732	0.011	425	1045
	575	3.142	Death	0.731	0.011	426	1044
	576	3.15	Death	.	.	427	1043
	577	3.15	Death	0.73	0.011	428	1042
	578	3.178	Alive	.	.	428	1041
	579	3.2	Death	0.729	0.011	429	1040
	580	3.203	Alive	.	.	429	1039
	581	3.211	Alive	.	.	429	1038
	582	3.214	Death	0.729	0.011	430	1037
	583	3.239	Alive	.	.	430	1036
	584	3.264	Alive	.	.	430	1035
	585	3.3	Alive	.	.	430	1034
	586	3.3	Alive	.	.	430	1033
	587	3.3	Alive	.	.	430	1032
	588	3.311	Death	0.728	0.011	431	1031
	589	3.314	Death	0.727	0.011	432	1030
	590	3.331	Alive	.	.	432	1029
	591	3.361	Death	0.727	0.011	433	1028
	592	3.378	Alive	.	.	433	1027
	593	3.386	Alive	.	.	433	1026
	594	3.394	Death	0.726	0.011	434	1025
	595	3.394	Alive	.	.	434	1024
	596	3.4	Alive	.	.	434	1023
	597	3.4	Alive	.	.	434	1022
	598	3.4	Alive	.	.	434	1021
	599	3.4	Alive	.	.	434	1020
	600	3.414	Alive	.	.	434	1019
	601	3.417	Alive	.	.	434	1018
	602	3.417	Alive	.	.	434	1017
	603	3.417	Alive	.	.	434	1016
	604	3.483	Alive	.	.	434	1015
	605	3.5	Death	.	.	435	1014
	606	3.5	Death	.	.	436	1013
	607	3.5	Death	.	.	437	1012
	608	3.5	Death	0.723	0.011	438	1011
	609	3.5	Alive	.	.	438	1010
	610	3.5	Alive	.	.	438	1009
	611	3.5	Alive	.	.	438	1008
	612	3.5	Alive	.	.	438	1007
	613	3.522	Alive	.	.	438	1006
	614	3.542	Alive	.	.	438	1005
	615	3.572	Alive	.	.	438	1004
	616	3.6	Death	0.722	0.011	439	1003
	617	3.6	Alive	.	.	439	1002
	618	3.6	Alive	.	.	439	1001
	619	3.6	Alive	.	.	439	1000
	620	3.6	Alive	.	.	439	999
	621	3.6	Alive	.	.	439	998
	622	3.6	Alive	.	.	439	997
	623	3.6	Alive	.	.	439	996
	624	3.617	Death	0.721	0.011	440	995
	625	3.617	Alive	.	.	440	994
	626	3.656	Alive	.	.	440	993
	627	3.661	Alive	.	.	440	992
	628	3.664	Alive	.	.	440	991
	629	3.7	Death	0.721	0.011	441	990
	630	3.7	Alive	.	.	441	989
	631	3.7	Alive	.	.	441	988
	632	3.711	Death	0.72	0.011	442	987
	633	3.742	Death	0.719	0.011	443	986
	634	3.781	Death	0.719	0.011	444	985
	635	3.781	Alive	.	.	444	984
	636	3.8	Death	.	.	445	983
	637	3.8	Death	.	.	446	982
	638	3.8	Death	0.716	0.011	447	981
	639	3.8	Alive	.	.	447	980
	640	3.8	Alive	.	.	447	979
	641	3.8	Alive	.	.	447	978
	642	3.8	Alive	.	.	447	977
	643	3.8	Alive	.	.	447	976
	644	3.8	Alive	.	.	447	975
	645	3.8	Alive	.	.	447	974
	646	3.8	Alive	.	.	447	973
	647	3.8	Alive	.	.	447	972
	648	3.825	Alive	.	.	447	971
	649	3.839	Alive	.	.	447	970
	650	3.85	Death	0.716	0.011	448	969
	651	3.875	Death	0.715	0.011	449	968
	652	3.9	Death	.	.	450	967
	653	3.9	Death	0.713	0.011	451	966
	654	3.9	Alive	.	.	451	965
	655	3.9	Alive	.	.	451	964
	656	3.9	Alive	.	.	451	963
	657	3.9	Alive	.	.	451	962
	658	3.9	Alive	.	.	451	961
	659	3.914	Death	0.713	0.011	452	960
	660	3.917	Alive	.	.	452	959
	661	3.933	Death	.	.	453	958
	662	3.933	Death	0.711	0.011	454	957
	663	3.944	Death	0.71	0.012	455	956
	664	3.978	Alive	.	.	455	955
	665	3.994	Alive	.	.	455	954
	666	3.997	Death	0.71	0.012	456	953
	667	3.997	Alive	.	.	456	952
	668	4	Death	.	.	457	951
	669	4	Death	.	.	458	950
	670	4	Death	.	.	459	949
	671	4	Death	0.707	0.012	460	948
	672	4	Alive	.	.	460	947
	673	4	Alive	.	.	460	946
	674	4	Alive	.	.	460	945
	675	4	Alive	.	.	460	944
	676	4	Alive	.	.	460	943
	677	4	Alive	.	.	460	942
	678	4	Alive	.	.	460	941
	679	4	Alive	.	.	460	940
	680	4.031	Death	0.706	0.012	461	939
	681	4.033	Alive	.	.	461	938
	682	4.058	Alive	.	.	461	937
	683	4.064	Alive	.	.	461	936
	684	4.072	Alive	.	.	461	935
	685	4.089	Death	0.705	0.012	462	934
	686	4.1	Death	0.704	0.012	463	933
	687	4.1	Alive	.	.	463	932
	688	4.1	Alive	.	.	463	931
	689	4.1	Alive	.	.	463	930
	690	4.1	Alive	.	.	463	929
	691	4.1	Alive	.	.	463	928
	692	4.108	Death	0.704	0.012	464	927
	693	4.111	Alive	.	.	464	926
	694	4.142	Death	0.703	0.012	465	925
	695	4.153	Death	0.702	0.012	466	924
	696	4.167	Alive	.	.	466	923
	697	4.169	Death	0.701	0.012	467	922
	698	4.172	Death	0.701	0.012	468	921
	699	4.175	Alive	.	.	468	920
	700	4.186	Death	0.7	0.012	469	919
	701	4.2	Death	.	.	470	918
	702	4.2	Death	.	.	471	917
	703	4.2	Death	0.698	0.012	472	916
	704	4.2	Alive	.	.	472	915
	705	4.2	Alive	.	.	472	914
	706	4.2	Alive	.	.	472	913
	707	4.2	Alive	.	.	472	912
	708	4.2	Alive	.	.	472	911
	709	4.208	Death	0.697	0.012	473	910
	710	4.239	Alive	.	.	473	909
	711	4.25	Alive	.	.	473	908
	712	4.272	Alive	.	.	473	907
	713	4.275	Alive	.	.	473	906
	714	4.278	Death	0.696	0.012	474	905
	715	4.283	Death	0.695	0.012	475	904
	716	4.289	Alive	.	.	475	903
	717	4.3	Death	.	.	476	902
	718	4.3	Death	.	.	477	901
	719	4.3	Death	0.693	0.012	478	900
	720	4.3	Alive	.	.	478	899
	721	4.3	Alive	.	.	478	898
	722	4.3	Alive	.	.	478	897
	723	4.3	Alive	.	.	478	896
	724	4.317	Alive	.	.	478	895
	725	4.328	Alive	.	.	478	894
	726	4.333	Alive	.	.	478	893
	727	4.367	Alive	.	.	478	892
	728	4.4	Death	0.692	0.012	479	891
	729	4.4	Alive	.	.	479	890
	730	4.4	Alive	.	.	479	889
	731	4.414	Alive	.	.	479	888
	732	4.447	Alive	.	.	479	887
	733	4.45	Death	0.691	0.012	480	886
	734	4.456	Death	0.691	0.012	481	885
	735	4.472	Alive	.	.	481	884
	736	4.475	Alive	.	.	481	883
	737	4.478	Alive	.	.	481	882
	738	4.5	Death	.	.	482	881
	739	4.5	Death	.	.	483	880
	740	4.5	Death	.	.	484	879
	741	4.5	Death	0.688	0.012	485	878
	742	4.5	Alive	.	.	485	877
	743	4.5	Alive	.	.	485	876
	744	4.5	Alive	.	.	485	875
	745	4.5	Alive	.	.	485	874
	746	4.5	Alive	.	.	485	873
	747	4.511	Alive	.	.	485	872
	748	4.539	Alive	.	.	485	871
	749	4.558	Death	0.687	0.012	486	870
	750	4.575	Death	0.686	0.012	487	869
	751	4.583	Death	0.685	0.012	488	868
	752	4.6	Death	.	.	489	867
	753	4.6	Death	0.684	0.012	490	866
	754	4.6	Alive	.	.	490	865
	755	4.6	Alive	.	.	490	864
	756	4.62	Alive	.	.	490	863
	757	4.631	Alive	.	.	490	862
	758	4.633	Death	0.683	0.012	491	861
	759	4.644	Alive	.	.	491	860
	760	4.647	Death	.	.	492	859
	761	4.647	Death	0.681	0.012	493	858
	762	4.661	Death	0.68	0.012	494	857
	763	4.7	Alive	.	.	494	856
	764	4.7	Alive	.	.	494	855
	765	4.7	Alive	.	.	494	854
	766	4.747	Death	0.68	0.012	495	853
	767	4.75	Alive	.	.	495	852
	768	4.75	Alive	.	.	495	851
	769	4.764	Death	0.679	0.012	496	850
	770	4.792	Alive	.	.	496	849
	771	4.8	Death	.	.	497	848
	772	4.8	Death	.	.	498	847
	773	4.8	Death	0.676	0.012	499	846
	774	4.8	Alive	.	.	499	845
	775	4.8	Alive	.	.	499	844
	776	4.803	Alive	.	.	499	843
	777	4.819	Alive	.	.	499	842
	778	4.833	Alive	.	.	499	841
	779	4.836	Death	0.676	0.012	500	840
	780	4.839	Death	0.675	0.012	501	839
	781	4.844	Alive	.	.	501	838
	782	4.867	Death	0.674	0.012	502	837
	783	4.892	Alive	.	.	502	836
	784	4.9	Death	.	.	503	835
	785	4.9	Death	0.672	0.012	504	834
	786	4.9	Alive	.	.	504	833
	787	4.9	Alive	.	.	504	832
	788	4.942	Death	0.672	0.012	505	831
	789	5	Alive	.	.	505	830
	790	5	Alive	.	.	505	829
	791	5	Alive	.	.	505	828
	792	5	Alive	.	.	505	827
	793	5	Alive	.	.	505	826
	794	5	Alive	.	.	505	825
	795	5	Alive	.	.	505	824
	796	5.003	Death	0.671	0.012	506	823
	797	5.011	Death	0.67	0.012	507	822
	798	5.036	Alive	.	.	507	821
	799	5.056	Death	0.669	0.012	508	820
	800	5.083	Death	0.668	0.012	509	819
	801	5.083	Alive	.	.	509	818
	802	5.1	Alive	.	.	509	817
	803	5.1	Alive	.	.	509	816
	804	5.106	Death	0.668	0.012	510	815
	805	5.108	Alive	.	.	510	814
	806	5.119	Alive	.	.	510	813
	807	5.119	Alive	.	.	510	812
	808	5.119	Alive	.	.	510	811
	809	5.139	Alive	.	.	510	810
	810	5.192	Alive	.	.	510	809
	811	5.192	Alive	.	.	510	808
	812	5.194	Death	0.667	0.012	511	807
	813	5.2	Death	.	.	512	806
	814	5.2	Death	0.665	0.012	513	805
	815	5.2	Alive	.	.	513	804
	816	5.2	Alive	.	.	513	803
	817	5.2	Alive	.	.	513	802
	818	5.2	Alive	.	.	513	801
	819	5.2	Alive	.	.	513	800
	820	5.2	Alive	.	.	513	799
	821	5.25	Alive	.	.	513	798
	822	5.275	Alive	.	.	513	797
	823	5.286	Alive	.	.	513	796
	824	5.292	Death	0.664	0.012	514	795
	825	5.292	Alive	.	.	514	794
	826	5.3	Alive	.	.	514	793
	827	5.3	Alive	.	.	514	792
	828	5.3	Alive	.	.	514	791
	829	5.3	Alive	.	.	514	790
	830	5.3	Alive	.	.	514	789
	831	5.3	Alive	.	.	514	788
	832	5.333	Alive	.	.	514	787
	833	5.342	Death	0.663	0.012	515	786
	834	5.372	Alive	.	.	515	785
	835	5.372	Alive	.	.	515	784
	836	5.383	Death	0.663	0.012	516	783
	837	5.392	Death	0.662	0.012	517	782
	838	5.4	Death	0.661	0.012	518	781
	839	5.4	Alive	.	.	518	780
	840	5.4	Alive	.	.	518	779
	841	5.4	Alive	.	.	518	778
	842	5.414	Alive	.	.	518	777
	843	5.414	Alive	.	.	518	776
	844	5.417	Alive	.	.	518	775
	845	5.431	Death	0.66	0.012	519	774
	846	5.439	Death	0.659	0.012	520	773
	847	5.458	Alive	.	.	520	772
	848	5.489	Death	0.658	0.012	521	771
	849	5.5	Alive	.	.	521	770
	850	5.5	Alive	.	.	521	769
	851	5.5	Alive	.	.	521	768
	852	5.5	Alive	.	.	521	767
	853	5.506	Alive	.	.	521	766
	854	5.525	Alive	.	.	521	765
	855	5.528	Alive	.	.	521	764
	856	5.547	Death	0.657	0.012	522	763
	857	5.556	Alive	.	.	522	762
	858	5.581	Alive	.	.	522	761
	859	5.594	Alive	.	.	522	760
	860	5.597	Alive	.	.	522	759
	861	5.6	Death	0.657	0.012	523	758
	862	5.6	Alive	.	.	523	757
	863	5.6	Alive	.	.	523	756
	864	5.6	Alive	.	.	523	755
	865	5.6	Alive	.	.	523	754
	866	5.6	Alive	.	.	523	753
	867	5.614	Alive	.	.	523	752
	868	5.65	Alive	.	.	523	751
	869	5.667	Alive	.	.	523	750
	870	5.669	Death	0.656	0.012	524	749
	871	5.681	Alive	.	.	524	748
	872	5.7	Death	.	.	525	747
	873	5.7	Death	.	.	526	746
	874	5.7	Death	0.653	0.012	527	745
	875	5.7	Alive	.	.	527	744
	876	5.7	Alive	.	.	527	743
	877	5.7	Alive	.	.	527	742
	878	5.7	Alive	.	.	527	741
	879	5.7	Alive	.	.	527	740
	880	5.7	Alive	.	.	527	739
	881	5.7	Alive	.	.	527	738
	882	5.772	Death	0.652	0.012	528	737
	883	5.783	Death	0.651	0.012	529	736
	884	5.8	Death	0.65	0.012	530	735
	885	5.8	Alive	.	.	530	734
	886	5.8	Alive	.	.	530	733
	887	5.8	Alive	.	.	530	732
	888	5.8	Alive	.	.	530	731
	889	5.8	Alive	.	.	530	730
	890	5.8	Alive	.	.	530	729
	891	5.897	Death	0.649	0.012	531	728
	892	5.9	Alive	.	.	531	727
	893	5.9	Alive	.	.	531	726
	894	5.9	Alive	.	.	531	725
	895	5.9	Alive	.	.	531	724
	896	5.9	Alive	.	.	531	723
	897	5.9	Alive	.	.	531	722
	898	5.9	Alive	.	.	531	721
	899	5.944	Death	0.649	0.012	532	720
	900	5.953	Death	0.648	0.013	533	719
	901	5.997	Death	0.647	0.013	534	718
	902	6	Death	0.646	0.013	535	717
	903	6	Alive	.	.	535	716
	904	6	Alive	.	.	535	715
	905	6	Alive	.	.	535	714
	906	6	Alive	.	.	535	713
	907	6	Alive	.	.	535	712
	908	6	Alive	.	.	535	711
	909	6.006	Death	0.645	0.013	536	710
	910	6.039	Alive	.	.	536	709
	911	6.089	Alive	.	.	536	708
	912	6.097	Alive	.	.	536	707
	913	6.1	Death	0.644	0.013	537	706
	914	6.1	Alive	.	.	537	705
	915	6.1	Alive	.	.	537	704
	916	6.1	Alive	.	.	537	703
	917	6.1	Alive	.	.	537	702
	918	6.1	Alive	.	.	537	701
	919	6.169	Death	0.643	0.013	538	700
	920	6.192	Alive	.	.	538	699
	921	6.2	Death	0.642	0.013	539	698
	922	6.2	Alive	.	.	539	697
	923	6.2	Alive	.	.	539	696
	924	6.2	Alive	.	.	539	695
	925	6.283	Death	0.641	0.013	540	694
	926	6.3	Death	.	.	541	693
	927	6.3	Death	0.639	0.013	542	692
	928	6.3	Alive	.	.	542	691
	929	6.3	Alive	.	.	542	690
	930	6.3	Alive	.	.	542	689
	931	6.3	Alive	.	.	542	688
	932	6.308	Death	0.639	0.013	543	687
	933	6.331	Alive	.	.	543	686
	934	6.339	Alive	.	.	543	685
	935	6.342	Alive	.	.	543	684
	936	6.361	Death	0.638	0.013	544	683
	937	6.392	Alive	.	.	544	682
	938	6.4	Death	0.637	0.013	545	681
	939	6.4	Alive	.	.	545	680
	940	6.4	Alive	.	.	545	679
	941	6.439	Death	0.636	0.013	546	678
	942	6.442	Death	0.635	0.013	547	677
	943	6.456	Alive	.	.	547	676
	944	6.467	Alive	.	.	547	675
	945	6.483	Alive	.	.	547	674
	946	6.5	Death	0.634	0.013	548	673
	947	6.5	Alive	.	.	548	672
	948	6.5	Alive	.	.	548	671
	949	6.5	Alive	.	.	548	670
	950	6.514	Alive	.	.	548	669
	951	6.531	Alive	.	.	548	668
	952	6.542	Death	0.633	0.013	549	667
	953	6.553	Death	0.632	0.013	550	666
	954	6.561	Death	0.631	0.013	551	665
	955	6.583	Death	0.63	0.013	552	664
	956	6.589	Death	0.629	0.013	553	663
	957	6.6	Alive	.	.	553	662
	958	6.6	Alive	.	.	553	661
	959	6.6	Alive	.	.	553	660
	960	6.6	Alive	.	.	553	659
	961	6.6	Alive	.	.	553	658
	962	6.667	Alive	.	.	553	657
	963	6.692	Alive	.	.	553	656
	964	6.7	Death	.	.	554	655
	965	6.7	Death	0.627	0.013	555	654
	966	6.7	Alive	.	.	555	653
	967	6.7	Alive	.	.	555	652
	968	6.764	Death	0.626	0.013	556	651
	969	6.772	Death	0.625	0.013	557	650
	970	6.789	Death	0.624	0.013	558	649
	971	6.794	Death	0.623	0.013	559	648
	972	6.8	Alive	.	.	559	647
	973	6.8	Alive	.	.	559	646
	974	6.8	Alive	.	.	559	645
	975	6.8	Alive	.	.	559	644
	976	6.8	Alive	.	.	559	643
	977	6.8	Alive	.	.	559	642
	978	6.886	Death	0.622	0.013	560	641
	979	6.9	Alive	.	.	560	640
	980	6.922	Death	0.621	0.013	561	639
	981	6.956	Alive	.	.	561	638
	982	6.969	Death	0.62	0.013	562	637
	983	6.981	Death	0.619	0.013	563	636
	984	6.997	Death	0.618	0.013	564	635
	985	6.997	Alive	.	.	564	634
	986	7	Alive	.	.	564	633
	987	7	Alive	.	.	564	632
	988	7	Alive	.	.	564	631
	989	7	Alive	.	.	564	630
	990	7	Alive	.	.	564	629
	991	7	Alive	.	.	564	628
	992	7.017	Alive	.	.	564	627
	993	7.097	Death	0.617	0.013	565	626
	994	7.1	Death	0.616	0.013	566	625
	995	7.1	Alive	.	.	566	624
	996	7.1	Alive	.	.	566	623
	997	7.114	Alive	.	.	566	622
	998	7.136	Death	0.615	0.013	567	621
	999	7.153	Death	0.614	0.013	568	620
	1000	7.167	Alive	.	.	568	619
	1001	7.186	Alive	.	.	568	618
	1002	7.2	Alive	.	.	568	617
	1003	7.2	Alive	.	.	568	616
	1004	7.2	Alive	.	.	568	615
	1005	7.2	Alive	.	.	568	614
	1006	7.228	Death	0.613	0.013	569	613
	1007	7.231	Alive	.	.	569	612
	1008	7.233	Alive	.	.	569	611
	1009	7.3	Alive	.	.	569	610
	1010	7.3	Alive	.	.	569	609
	1011	7.3	Alive	.	.	569	608
	1012	7.306	Alive	.	.	569	607
	1013	7.322	Alive	.	.	569	606
	1014	7.356	Death	0.612	0.013	570	605
	1015	7.375	Alive	.	.	570	604
	1016	7.375	Alive	.	.	570	603
	1017	7.381	Alive	.	.	570	602
	1018	7.389	Alive	.	.	570	601
	1019	7.4	Death	0.611	0.013	571	600
	1020	7.4	Alive	.	.	571	599
	1021	7.4	Alive	.	.	571	598
	1022	7.4	Alive	.	.	571	597
	1023	7.4	Alive	.	.	571	596
	1024	7.4	Alive	.	.	571	595
	1025	7.4	Alive	.	.	571	594
	1026	7.4	Alive	.	.	571	593
	1027	7.417	Death	0.61	0.013	572	592
	1028	7.417	Alive	.	.	572	591
	1029	7.439	Death	0.609	0.013	573	590
	1030	7.444	Alive	.	.	573	589
	1031	7.456	Death	0.608	0.013	574	588
	1032	7.467	Death	0.607	0.013	575	587
	1033	7.492	Death	0.606	0.013	576	586
	1034	7.5	Death	0.605	0.013	577	585
	1035	7.5	Alive	.	.	577	584
	1036	7.5	Alive	.	.	577	583
	1037	7.5	Alive	.	.	577	582
	1038	7.506	Death	0.604	0.013	578	581
	1039	7.567	Alive	.	.	578	580
	1040	7.569	Alive	.	.	578	579
	1041	7.592	Alive	.	.	578	578
	1042	7.594	Alive	.	.	578	577
	1043	7.597	Death	0.603	0.013	579	576
	1044	7.597	Alive	.	.	579	575
	1045	7.619	Death	0.602	0.013	580	574
	1046	7.653	Alive	.	.	580	573
	1047	7.7	Death	0.601	0.013	581	572
	1048	7.7	Alive	.	.	581	571
	1049	7.7	Alive	.	.	581	570
	1050	7.703	Death	0.6	0.013	582	569
	1051	7.736	Death	0.599	0.013	583	568
	1052	7.761	Death	0.598	0.013	584	567
	1053	7.783	Alive	.	.	584	566
	1054	7.786	Death	0.597	0.013	585	565
	1055	7.8	Alive	.	.	585	564
	1056	7.8	Alive	.	.	585	563
	1057	7.8	Alive	.	.	585	562
	1058	7.8	Alive	.	.	585	561
	1059	7.8	Alive	.	.	585	560
	1060	7.8	Alive	.	.	585	559
	1061	7.856	Death	0.596	0.013	586	558
	1062	7.878	Alive	.	.	586	557
	1063	7.878	Alive	.	.	586	556
	1064	7.878	Alive	.	.	586	555
	1065	7.9	Death	0.595	0.013	587	554
	1066	7.9	Alive	.	.	587	553
	1067	7.9	Alive	.	.	587	552
	1068	7.9	Alive	.	.	587	551
	1069	7.9	Alive	.	.	587	550
	1070	7.9	Alive	.	.	587	549
	1071	7.95	Death	0.594	0.013	588	548
	1072	7.964	Alive	.	.	588	547
	1073	8	Alive	.	.	588	546
	1074	8	Alive	.	.	588	545
	1075	8	Alive	.	.	588	544
	1076	8	Alive	.	.	588	543
	1077	8.042	Death	.	.	589	542
	1078	8.042	Death	0.591	0.013	590	541
	1079	8.067	Alive	.	.	590	540
	1080	8.081	Death	0.59	0.013	591	539
	1081	8.1	Death	0.589	0.014	592	538
	1082	8.1	Alive	.	.	592	537
	1083	8.1	Alive	.	.	592	536
	1084	8.1	Alive	.	.	592	535
	1085	8.1	Alive	.	.	592	534
	1086	8.1	Alive	.	.	592	533
	1087	8.1	Alive	.	.	592	532
	1088	8.1	Alive	.	.	592	531
	1089	8.117	Alive	.	.	592	530
	1090	8.125	Alive	.	.	592	529
	1091	8.156	Alive	.	.	592	528
	1092	8.175	Alive	.	.	592	527
	1093	8.2	Alive	.	.	592	526
	1094	8.2	Alive	.	.	592	525
	1095	8.2	Alive	.	.	592	524
	1096	8.225	Alive	.	.	592	523
	1097	8.231	Alive	.	.	592	522
	1098	8.233	Death	0.588	0.014	593	521
	1099	8.264	Alive	.	.	593	520
	1100	8.272	Alive	.	.	593	519
	1101	8.3	Alive	.	.	593	518
	1102	8.3	Alive	.	.	593	517
	1103	8.3	Alive	.	.	593	516
	1104	8.3	Alive	.	.	593	515
	1105	8.306	Death	0.587	0.014	594	514
	1106	8.383	Alive	.	.	594	513
	1107	8.392	Alive	.	.	594	512
	1108	8.397	Alive	.	.	594	511
	1109	8.397	Alive	.	.	594	510
	1110	8.4	Alive	.	.	594	509
	1111	8.4	Alive	.	.	594	508
	1112	8.403	Alive	.	.	594	507
	1113	8.406	Alive	.	.	594	506
	1114	8.408	Death	0.586	0.014	595	505
	1115	8.417	Alive	.	.	595	504
	1116	8.428	Alive	.	.	595	503
	1117	8.431	Alive	.	.	595	502
	1118	8.467	Alive	.	.	595	501
	1119	8.469	Alive	.	.	595	500
	1120	8.5	Death	0.585	0.014	596	499
	1121	8.5	Alive	.	.	596	498
	1122	8.5	Alive	.	.	596	497
	1123	8.5	Alive	.	.	596	496
	1124	8.5	Alive	.	.	596	495
	1125	8.5	Alive	.	.	596	494
	1126	8.5	Alive	.	.	596	493
	1127	8.5	Alive	.	.	596	492
	1128	8.503	Death	0.583	0.014	597	491
	1129	8.514	Alive	.	.	597	490
	1130	8.528	Alive	.	.	597	489
	1131	8.531	Alive	.	.	597	488
	1132	8.544	Alive	.	.	597	487
	1133	8.556	Alive	.	.	597	486
	1134	8.581	Alive	.	.	597	485
	1135	8.6	Death	0.582	0.014	598	484
	1136	8.6	Alive	.	.	598	483
	1137	8.6	Alive	.	.	598	482
	1138	8.6	Alive	.	.	598	481
	1139	8.6	Alive	.	.	598	480
	1140	8.6	Alive	.	.	598	479
	1141	8.6	Alive	.	.	598	478
	1142	8.6	Alive	.	.	598	477
	1143	8.611	Death	0.581	0.014	599	476
	1144	8.619	Death	0.58	0.014	600	475
	1145	8.644	Alive	.	.	600	474
	1146	8.661	Alive	.	.	600	473
	1147	8.694	Alive	.	.	600	472
	1148	8.7	Alive	.	.	600	471
	1149	8.7	Alive	.	.	600	470
	1150	8.7	Alive	.	.	600	469
	1151	8.7	Alive	.	.	600	468
	1152	8.706	Alive	.	.	600	467
	1153	8.711	Alive	.	.	600	466
	1154	8.725	Alive	.	.	600	465
	1155	8.8	Alive	.	.	600	464
	1156	8.8	Alive	.	.	600	463
	1157	8.819	Alive	.	.	600	462
	1158	8.833	Alive	.	.	600	461
	1159	8.833	Alive	.	.	600	460
	1160	8.864	Alive	.	.	600	459
	1161	8.875	Alive	.	.	600	458
	1162	8.875	Alive	.	.	600	457
	1163	8.897	Alive	.	.	600	456
	1164	8.9	Death	0.579	0.014	601	455
	1165	8.9	Alive	.	.	601	454
	1166	8.9	Alive	.	.	601	453
	1167	8.9	Alive	.	.	601	452
	1168	8.922	Death	0.577	0.014	602	451
	1169	8.931	Alive	.	.	602	450
	1170	8.936	Alive	.	.	602	449
	1171	9	Death	0.576	0.014	603	448
	1172	9	Alive	.	.	603	447
	1173	9	Alive	.	.	603	446
	1174	9	Alive	.	.	603	445
	1175	9	Alive	.	.	603	444
	1176	9	Alive	.	.	603	443
	1177	9	Alive	.	.	603	442
	1178	9	Alive	.	.	603	441
	1179	9	Alive	.	.	603	440
	1180	9	Alive	.	.	603	439
	1181	9	Alive	.	.	603	438
	1182	9.083	Alive	.	.	603	437
	1183	9.1	Alive	.	.	603	436
	1184	9.1	Alive	.	.	603	435
	1185	9.1	Alive	.	.	603	434
	1186	9.1	Alive	.	.	603	433
	1187	9.1	Alive	.	.	603	432
	1188	9.122	Death	0.575	0.014	604	431
	1189	9.131	Alive	.	.	604	430
	1190	9.144	Death	0.573	0.014	605	429
	1191	9.178	Alive	.	.	605	428
	1192	9.2	Death	0.572	0.014	606	427
	1193	9.2	Alive	.	.	606	426
	1194	9.2	Alive	.	.	606	425
	1195	9.2	Alive	.	.	606	424
	1196	9.2	Alive	.	.	606	423
	1197	9.2	Alive	.	.	606	422
	1198	9.2	Alive	.	.	606	421
	1199	9.2	Alive	.	.	606	420
	1200	9.2	Alive	.	.	606	419
	1201	9.25	Alive	.	.	606	418
	1202	9.261	Alive	.	.	606	417
	1203	9.3	Death	0.571	0.014	607	416
	1204	9.3	Alive	.	.	607	415
	1205	9.3	Alive	.	.	607	414
	1206	9.3	Alive	.	.	607	413
	1207	9.3	Alive	.	.	607	412
	1208	9.3	Alive	.	.	607	411
	1209	9.3	Alive	.	.	607	410
	1210	9.3	Alive	.	.	607	409
	1211	9.3	Alive	.	.	607	408
	1212	9.3	Alive	.	.	607	407
	1213	9.3	Alive	.	.	607	406
	1214	9.3	Alive	.	.	607	405
	1215	9.4	Alive	.	.	607	404
	1216	9.4	Alive	.	.	607	403
	1217	9.4	Alive	.	.	607	402
	1218	9.4	Alive	.	.	607	401
	1219	9.4	Alive	.	.	607	400
	1220	9.422	Alive	.	.	607	399
	1221	9.436	Alive	.	.	607	398
	1222	9.489	Death	0.569	0.014	608	397
	1223	9.5	Death	0.568	0.014	609	396
	1224	9.5	Alive	.	.	609	395
	1225	9.5	Alive	.	.	609	394
	1226	9.5	Alive	.	.	609	393
	1227	9.522	Alive	.	.	609	392
	1228	9.6	Alive	.	.	609	391
	1229	9.6	Alive	.	.	609	390
	1230	9.6	Alive	.	.	609	389
	1231	9.6	Alive	.	.	609	388
	1232	9.6	Alive	.	.	609	387
	1233	9.6	Alive	.	.	609	386
	1234	9.6	Alive	.	.	609	385
	1235	9.6	Alive	.	.	609	384
	1236	9.622	Death	0.566	0.014	610	383
	1237	9.647	Alive	.	.	610	382
	1238	9.678	Alive	.	.	610	381
	1239	9.7	Death	0.565	0.014	611	380
	1240	9.7	Alive	.	.	611	379
	1241	9.7	Alive	.	.	611	378
	1242	9.706	Alive	.	.	611	377
	1243	9.717	Alive	.	.	611	376
	1244	9.722	Alive	.	.	611	375
	1245	9.725	Alive	.	.	611	374
	1246	9.739	Alive	.	.	611	373
	1247	9.744	Death	0.563	0.014	612	372
	1248	9.747	Alive	.	.	612	371
	1249	9.8	Death	0.562	0.014	613	370
	1250	9.8	Alive	.	.	613	369
	1251	9.8	Alive	.	.	613	368
	1252	9.8	Alive	.	.	613	367
	1253	9.839	Alive	.	.	613	366
	1254	9.861	Death	0.56	0.014	614	365
	1255	9.867	Alive	.	.	614	364
	1256	9.889	Alive	.	.	614	363
	1257	9.9	Death	0.559	0.014	615	362
	1258	9.9	Alive	.	.	615	361
	1259	9.9	Alive	.	.	615	360
	1260	9.944	Alive	.	.	615	359
	1261	9.944	Alive	.	.	615	358
	1262	9.947	Alive	.	.	615	357
	1263	9.95	Alive	.	.	615	356
	1264	9.964	Alive	.	.	615	355
	1265	9.975	Alive	.	.	615	354
	1266	9.989	Alive	.	.	615	353
	1267	9.994	Alive	.	.	615	352
	1268	10	Alive	.	.	615	351
	1269	10	Alive	.	.	615	350
	1270	10	Alive	.	.	615	349
	1271	10	Alive	.	.	615	348
	1272	10	Alive	.	.	615	347
	1273	10	Alive	.	.	615	346
	1274	10	Alive	.	.	615	345
	1275	10.014	Alive	.	.	615	344
	1276	10.044	Alive	.	.	615	343
	1277	10.061	Alive	.	.	615	342
	1278	10.067	Death	0.557	0.014	616	341
	1279	10.069	Death	0.555	0.014	617	340
	1280	10.081	Alive	.	.	617	339
	1281	10.1	Alive	.	.	617	338
	1282	10.1	Alive	.	.	617	337
	1283	10.1	Alive	.	.	617	336
	1284	10.1	Alive	.	.	617	335
	1285	10.1	Alive	.	.	617	334
	1286	10.1	Alive	.	.	617	333
	1287	10.106	Alive	.	.	617	332
	1288	10.122	Alive	.	.	617	331
	1289	10.125	Alive	.	.	617	330
	1290	10.144	Alive	.	.	617	329
	1291	10.194	Death	0.554	0.014	618	328
	1292	10.2	Death	.	.	619	327
	1293	10.2	Death	0.55	0.015	620	326
	1294	10.2	Alive	.	.	620	325
	1295	10.2	Alive	.	.	620	324
	1296	10.2	Alive	.	.	620	323
	1297	10.2	Alive	.	.	620	322
	1298	10.2	Alive	.	.	620	321
	1299	10.2	Alive	.	.	620	320
	1300	10.2	Alive	.	.	620	319
	1301	10.206	Alive	.	.	620	318
	1302	10.231	Alive	.	.	620	317
	1303	10.231	Alive	.	.	620	316
	1304	10.236	Alive	.	.	620	315
	1305	10.239	Alive	.	.	620	314
	1306	10.256	Alive	.	.	620	313
	1307	10.256	Alive	.	.	620	312
	1308	10.267	Death	0.549	0.015	621	311
	1309	10.269	Alive	.	.	621	310
	1310	10.278	Alive	.	.	621	309
	1311	10.292	Alive	.	.	621	308
	1312	10.3	Alive	.	.	621	307
	1313	10.3	Alive	.	.	621	306
	1314	10.3	Alive	.	.	621	305
	1315	10.3	Alive	.	.	621	304
	1316	10.3	Alive	.	.	621	303
	1317	10.3	Alive	.	.	621	302
	1318	10.308	Alive	.	.	621	301
	1319	10.347	Alive	.	.	621	300
	1320	10.353	Alive	.	.	621	299
	1321	10.361	Death	0.547	0.015	622	298
	1322	10.389	Alive	.	.	622	297
	1323	10.392	Alive	.	.	622	296
	1324	10.397	Alive	.	.	622	295
	1325	10.4	Death	.	.	623	294
	1326	10.4	Death	0.543	0.015	624	293
	1327	10.4	Alive	.	.	624	292
	1328	10.4	Alive	.	.	624	291
	1329	10.4	Alive	.	.	624	290
	1330	10.4	Alive	.	.	624	289
	1331	10.4	Alive	.	.	624	288
	1332	10.4	Alive	.	.	624	287
	1333	10.403	Alive	.	.	624	286
	1334	10.428	Alive	.	.	624	285
	1335	10.5	Alive	.	.	624	284
	1336	10.5	Alive	.	.	624	283
	1337	10.5	Alive	.	.	624	282
	1338	10.5	Alive	.	.	624	281
	1339	10.5	Alive	.	.	624	280
	1340	10.531	Alive	.	.	624	279
	1341	10.539	Alive	.	.	624	278
	1342	10.539	Alive	.	.	624	277
	1343	10.542	Alive	.	.	624	276
	1344	10.567	Alive	.	.	624	275
	1345	10.583	Alive	.	.	624	274
	1346	10.6	Alive	.	.	624	273
	1347	10.6	Alive	.	.	624	272
	1348	10.633	Alive	.	.	624	271
	1349	10.647	Alive	.	.	624	270
	1350	10.697	Alive	.	.	624	269
	1351	10.7	Alive	.	.	624	268
	1352	10.7	Alive	.	.	624	267
	1353	10.725	Death	0.541	0.015	625	266
	1354	10.792	Death	0.539	0.015	626	265
	1355	10.8	Alive	.	.	626	264
	1356	10.8	Alive	.	.	626	263
	1357	10.8	Alive	.	.	626	262
	1358	10.8	Alive	.	.	626	261
	1359	10.8	Alive	.	.	626	260
	1360	10.8	Alive	.	.	626	259
	1361	10.806	Alive	.	.	626	258
	1362	10.844	Alive	.	.	626	257
	1363	10.894	Alive	.	.	626	256
	1364	10.9	Alive	.	.	626	255
	1365	10.9	Alive	.	.	626	254
	1366	10.9	Alive	.	.	626	253
	1367	10.9	Alive	.	.	626	252
	1368	10.9	Alive	.	.	626	251
	1369	10.9	Alive	.	.	626	250
	1370	10.928	Alive	.	.	626	249
	1371	10.964	Alive	.	.	626	248
	1372	11	Alive	.	.	626	247
	1373	11	Alive	.	.	626	246
	1374	11	Alive	.	.	626	245
	1375	11	Alive	.	.	626	244
	1376	11	Alive	.	.	626	243
	1377	11	Alive	.	.	626	242
	1378	11	Alive	.	.	626	241
	1379	11.017	Alive	.	.	626	240
	1380	11.022	Alive	.	.	626	239
	1381	11.025	Alive	.	.	626	238
	1382	11.05	Alive	.	.	626	237
	1383	11.1	Alive	.	.	626	236
	1384	11.1	Alive	.	.	626	235
	1385	11.1	Alive	.	.	626	234
	1386	11.1	Alive	.	.	626	233
	1387	11.1	Alive	.	.	626	232
	1388	11.103	Alive	.	.	626	231
	1389	11.142	Alive	.	.	626	230
	1390	11.167	Alive	.	.	626	229
	1391	11.172	Death	0.537	0.015	627	228
	1392	11.197	Alive	.	.	627	227
	1393	11.197	Alive	.	.	627	226
	1394	11.206	Alive	.	.	627	225
	1395	11.217	Alive	.	.	627	224
	1396	11.256	Alive	.	.	627	223
	1397	11.292	Alive	.	.	627	222
	1398	11.3	Death	.	.	628	221
	1399	11.3	Death	0.532	0.015	629	220
	1400	11.4	Death	0.529	0.015	630	219
	1401	11.4	Alive	.	.	630	218
	1402	11.4	Alive	.	.	630	217
	1403	11.411	Alive	.	.	630	216
	1404	11.428	Alive	.	.	630	215
	1405	11.436	Alive	.	.	630	214
	1406	11.458	Alive	.	.	630	213
	1407	11.467	Alive	.	.	630	212
	1408	11.475	Alive	.	.	630	211
	1409	11.5	Alive	.	.	630	210
	1410	11.5	Alive	.	.	630	209
	1411	11.5	Alive	.	.	630	208
	1412	11.5	Alive	.	.	630	207
	1413	11.5	Alive	.	.	630	206
	1414	11.5	Alive	.	.	630	205
	1415	11.508	Alive	.	.	630	204
	1416	11.556	Alive	.	.	630	203
	1417	11.6	Alive	.	.	630	202
	1418	11.6	Alive	.	.	630	201
	1419	11.6	Alive	.	.	630	200
	1420	11.6	Alive	.	.	630	199
	1421	11.6	Alive	.	.	630	198
	1422	11.6	Alive	.	.	630	197
	1423	11.6	Alive	.	.	630	196
	1424	11.6	Alive	.	.	630	195
	1425	11.6	Alive	.	.	630	194
	1426	11.628	Alive	.	.	630	193
	1427	11.636	Alive	.	.	630	192
	1428	11.644	Alive	.	.	630	191
	1429	11.65	Death	0.527	0.016	631	190
	1430	11.656	Alive	.	.	631	189
	1431	11.667	Alive	.	.	631	188
	1432	11.7	Alive	.	.	631	187
	1433	11.7	Alive	.	.	631	186
	1434	11.7	Alive	.	.	631	185
	1435	11.7	Alive	.	.	631	184
	1436	11.7	Alive	.	.	631	183
	1437	11.75	Alive	.	.	631	182
	1438	11.769	Death	0.524	0.016	632	181
	1439	11.772	Alive	.	.	632	180
	1440	11.792	Alive	.	.	632	179
	1441	11.797	Alive	.	.	632	178
	1442	11.8	Alive	.	.	632	177
	1443	11.8	Alive	.	.	632	176
	1444	11.8	Alive	.	.	632	175
	1445	11.8	Alive	.	.	632	174
	1446	11.8	Alive	.	.	632	173
	1447	11.8	Alive	.	.	632	172
	1448	11.8	Alive	.	.	632	171
	1449	11.825	Alive	.	.	632	170
	1450	11.831	Alive	.	.	632	169
	1451	11.833	Alive	.	.	632	168
	1452	11.861	Alive	.	.	632	167
	1453	11.864	Alive	.	.	632	166
	1454	11.869	Alive	.	.	632	165
	1455	11.869	Alive	.	.	632	164
	1456	11.889	Death	0.52	0.016	633	163
	1457	11.897	Alive	.	.	633	162
	1458	11.903	Alive	.	.	633	161
	1459	11.911	Alive	.	.	633	160
	1460	11.922	Alive	.	.	633	159
	1461	11.922	Alive	.	.	633	158
	1462	11.958	Alive	.	.	633	157
	1463	11.983	Alive	.	.	633	156
	1464	11.986	Alive	.	.	633	155
	1465	12	Alive	.	.	633	154
	1466	12	Alive	.	.	633	153
	1467	12	Alive	.	.	633	152
	1468	12	Alive	.	.	633	151
	1469	12	Alive	.	.	633	150
	1470	12	Alive	.	.	633	149
	1471	12	Alive	.	.	633	148
	1472	12.014	Alive	.	.	633	147
	1473	12.036	Alive	.	.	633	146
	1474	12.067	Alive	.	.	633	145
	1475	12.072	Alive	.	.	633	144
	1476	12.081	Alive	.	.	633	143
	1477	12.092	Death	0.517	0.016	634	142
	1478	12.094	Alive	.	.	634	141
	1479	12.1	Alive	.	.	634	140
	1480	12.1	Alive	.	.	634	139
	1481	12.1	Alive	.	.	634	138
	1482	12.1	Alive	.	.	634	137
	1483	12.133	Alive	.	.	634	136
	1484	12.144	Alive	.	.	634	135
	1485	12.161	Alive	.	.	634	134
	1486	12.161	Alive	.	.	634	133
	1487	12.161	Alive	.	.	634	132
	1488	12.186	Alive	.	.	634	131
	1489	12.2	Death	0.513	0.017	635	130
	1490	12.2	Alive	.	.	635	129
	1491	12.2	Alive	.	.	635	128
	1492	12.2	Alive	.	.	635	127
	1493	12.2	Alive	.	.	635	126
	1494	12.206	Alive	.	.	635	125
	1495	12.214	Death	0.509	0.017	636	124
	1496	12.281	Alive	.	.	636	123
	1497	12.3	Death	.	.	637	122
	1498	12.3	Death	0.501	0.018	638	121
	1499	12.3	Alive	.	.	638	120
	1500	12.3	Alive	.	.	638	119
	1501	12.306	Alive	.	.	638	118
	1502	12.311	Alive	.	.	638	117
	1503	12.331	Alive	.	.	638	116
	1504	12.344	Alive	.	.	638	115
	1505	12.358	Alive	.	.	638	114
	1506	12.358	Alive	.	.	638	113
	1507	12.367	Alive	.	.	638	112
	1508	12.372	Alive	.	.	638	111
	1509	12.397	Alive	.	.	638	110
	1510	12.4	Death	0.496	0.018	639	109
	1511	12.422	Alive	.	.	639	108
	1512	12.428	Alive	.	.	639	107
	1513	12.458	Alive	.	.	639	106
	1514	12.458	Alive	.	.	639	105
	1515	12.464	Alive	.	.	639	104
	1516	12.467	Alive	.	.	639	103
	1517	12.469	Alive	.	.	639	102
	1518	12.475	Alive	.	.	639	101
	1519	12.475	Alive	.	.	639	100
	1520	12.481	Alive	.	.	639	99
	1521	12.5	Death	0.491	0.019	640	98
	1522	12.5	Alive	.	.	640	97
	1523	12.5	Alive	.	.	640	96
	1524	12.5	Alive	.	.	640	95
	1525	12.5	Alive	.	.	640	94
	1526	12.511	Alive	.	.	640	93
	1527	12.539	Alive	.	.	640	92
	1528	12.539	Alive	.	.	640	91
	1529	12.556	Alive	.	.	640	90
	1530	12.575	Alive	.	.	640	89
	1531	12.581	Alive	.	.	640	88
	1532	12.583	Alive	.	.	640	87
	1533	12.583	Alive	.	.	640	86
	1534	12.6	Death	0.485	0.019	641	85
	1535	12.6	Alive	.	.	641	84
	1536	12.6	Alive	.	.	641	83
	1537	12.6	Alive	.	.	641	82
	1538	12.6	Alive	.	.	641	81
	1539	12.603	Alive	.	.	641	80
	1540	12.628	Alive	.	.	641	79
	1541	12.628	Alive	.	.	641	78
	1542	12.633	Alive	.	.	641	77
	1543	12.636	Death	0.479	0.02	642	76
	1544	12.644	Alive	.	.	642	75
	1545	12.667	Alive	.	.	642	74
	1546	12.683	Alive	.	.	642	73
	1547	12.697	Alive	.	.	642	72
	1548	12.7	Death	0.472	0.021	643	71
	1549	12.7	Alive	.	.	643	70
	1550	12.7	Alive	.	.	643	69
	1551	12.7	Alive	.	.	643	68
	1552	12.711	Death	0.465	0.022	644	67
	1553	12.728	Alive	.	.	644	66
	1554	12.747	Alive	.	.	644	65
	1555	12.772	Alive	.	.	644	64
	1556	12.772	Alive	.	.	644	63
	1557	12.783	Alive	.	.	644	62
	1558	12.814	Alive	.	.	644	61
	1559	12.825	Alive	.	.	644	60
	1560	12.858	Alive	.	.	644	59
	1561	12.883	Alive	.	.	644	58
	1562	12.906	Alive	.	.	644	57
	1563	12.917	Alive	.	.	644	56
	1564	12.942	Death	0.457	0.023	645	55
	1565	12.95	Alive	.	.	645	54
	1566	12.964	Alive	.	.	645	53
	1567	12.964	Alive	.	.	645	52
	1568	12.981	Alive	.	.	645	51
	1569	13	Alive	.	.	645	50
	1570	13.006	Alive	.	.	645	49
	1571	13.014	Alive	.	.	645	48
	1572	13.022	Alive	.	.	645	47
	1573	13.025	Alive	.	.	645	46
	1574	13.036	Alive	.	.	645	45
	1575	13.078	Alive	.	.	645	44
	1576	13.108	Alive	.	.	645	43
	1577	13.139	Alive	.	.	645	42
	1578	13.153	Alive	.	.	645	41
	1579	13.167	Alive	.	.	645	40
	1580	13.172	Alive	.	.	645	39
	1581	13.189	Alive	.	.	645	38
	1582	13.2	Alive	.	.	645	37
	1583	13.211	Alive	.	.	645	36
	1584	13.225	Alive	.	.	645	35
	1585	13.225	Alive	.	.	645	34
	1586	13.247	Alive	.	.	645	33
	1587	13.247	Alive	.	.	645	32
	1588	13.247	Alive	.	.	645	31
	1589	13.267	Alive	.	.	645	30
	1590	13.3	Alive	.	.	645	29
	1591	13.311	Alive	.	.	645	28
	1592	13.311	Alive	.	.	645	27
	1593	13.322	Alive	.	.	645	26
	1594	13.325	Alive	.	.	645	25
	1595	13.325	Alive	.	.	645	24
	1596	13.372	Alive	.	.	645	23
	1597	13.414	Alive	.	.	645	22
	1598	13.417	Alive	.	.	645	21
	1599	13.478	Alive	.	.	645	20
	1600	13.478	Alive	.	.	645	19
	1601	13.5	Alive	.	.	645	18
	1602	13.528	Alive	.	.	645	17
	1603	13.561	Alive	.	.	645	16
	1604	13.567	Alive	.	.	645	15
	1605	13.583	Alive	.	.	645	14
	1606	13.633	Alive	.	.	645	13
	1607	13.65	Alive	.	.	645	12
	1608	13.694	Alive	.	.	645	11
	1609	13.694	Alive	.	.	645	10
	1610	13.703	Alive	.	.	645	9
	1611	13.706	Alive	.	.	645	8
	1612	13.728	Alive	.	.	645	7
	1613	13.739	Alive	.	.	645	6
	1614	13.756	Alive	.	.	645	5
	1615	13.767	Alive	.	.	645	4
	1616	13.797	Alive	.	.	645	3
	1617	13.803	Alive	.	.	645	2
	1618	13.811	Alive	.	.	645	1
	1619	13.814	Alive	.	.	645	0
Yes	1	0	Death	.	.	1	686
	2	0	Death	.	.	2	685
	3	0	Death	.	.	3	684
	4	0	Death	.	.	4	683
	5	0	Death	.	.	5	682
	6	0	Death	.	.	6	681
	7	0	Death	.	.	7	680
	8	0	Death	.	.	8	679
	9	0	Death	0.987	0.004	9	678
	10	0	Alive	.	.	9	677
	11	0	Alive	.	.	9	676
	12	0.003	Death	0.985	0.005	10	675
	13	0.006	Death	0.984	0.005	11	674
	14	0.014	Death	0.983	0.005	12	673
	15	0.017	Death	0.981	0.005	13	672
	16	0.019	Death	0.98	0.005	14	671
	17	0.025	Death	0.978	0.006	15	670
	18	0.028	Death	.	.	16	669
	19	0.028	Death	0.975	0.006	17	668
	20	0.031	Death	.	.	18	667
	21	0.031	Death	0.972	0.006	19	666
	22	0.036	Death	0.971	0.006	20	665
	23	0.039	Death	.	.	21	664
	24	0.039	Death	0.968	0.007	22	663
	25	0.042	Death	0.966	0.007	23	662
	26	0.044	Death	.	.	24	661
	27	0.044	Death	0.964	0.007	25	660
	28	0.053	Death	0.962	0.007	26	659
	29	0.056	Death	0.961	0.007	27	658
	30	0.061	Death	0.959	0.008	28	657
	31	0.064	Death	0.958	0.008	29	656
	32	0.069	Death	0.956	0.008	30	655
	33	0.078	Death	0.955	0.008	31	654
	34	0.081	Death	0.953	0.008	32	653
	35	0.092	Death	0.952	0.008	33	652
	36	0.1	Death	.	.	34	651
	37	0.1	Death	.	.	35	650
	38	0.1	Death	.	.	36	649
	39	0.1	Death	.	.	37	648
	40	0.1	Death	.	.	38	647
	41	0.1	Death	.	.	39	646
	42	0.1	Death	.	.	40	645
	43	0.1	Death	0.94	0.009	41	644
	44	0.103	Death	.	.	42	643
	45	0.103	Death	0.937	0.009	43	642
	46	0.108	Death	0.936	0.009	44	641
	47	0.111	Death	0.934	0.009	45	640
	48	0.119	Death	.	.	46	639
	49	0.119	Death	.	.	47	638
	50	0.119	Death	0.93	0.01	48	637
	51	0.128	Death	0.929	0.01	49	636
	52	0.136	Death	0.927	0.01	50	635
	53	0.15	Death	0.926	0.01	51	634
	54	0.156	Death	0.924	0.01	52	633
	55	0.161	Death	0.923	0.01	53	632
	56	0.167	Death	0.921	0.01	54	631
	57	0.169	Death	0.92	0.01	55	630
	58	0.181	Death	0.918	0.01	56	629
	59	0.189	Death	0.917	0.011	57	628
	60	0.2	Death	.	.	58	627
	61	0.2	Death	.	.	59	626
	62	0.2	Death	.	.	60	625
	63	0.2	Death	0.911	0.011	61	624
	64	0.208	Death	0.91	0.011	62	623
	65	0.253	Death	0.908	0.011	63	622
	66	0.256	Death	0.907	0.011	64	621
	67	0.269	Death	0.905	0.011	65	620
	68	0.272	Death	0.904	0.011	66	619
	69	0.278	Death	0.902	0.011	67	618
	70	0.331	Death	0.901	0.011	68	617
	71	0.378	Death	0.899	0.011	69	616
	72	0.381	Death	0.898	0.012	70	615
	73	0.406	Death	0.896	0.012	71	614
	74	0.408	Death	0.895	0.012	72	613
	75	0.417	Death	0.893	0.012	73	612
	76	0.419	Death	0.892	0.012	74	611
	77	0.431	Death	0.891	0.012	75	610
	78	0.433	Death	.	.	76	609
	79	0.433	Death	0.888	0.012	77	608
	80	0.436	Death	0.886	0.012	78	607
	81	0.453	Death	0.885	0.012	79	606
	82	0.458	Death	0.883	0.012	80	605
	83	0.467	Death	0.882	0.012	81	604
	84	0.492	Death	.	.	82	603
	85	0.492	Death	0.879	0.012	83	602
	86	0.5	Death	.	.	84	601
	87	0.5	Death	.	.	85	600
	88	0.5	Death	.	.	86	599
	89	0.5	Death	0.873	0.013	87	598
	90	0.503	Death	0.872	0.013	88	597
	91	0.506	Death	.	.	89	596
	92	0.506	Death	0.869	0.013	90	595
	93	0.558	Death	0.867	0.013	91	594
	94	0.644	Death	0.866	0.013	92	593
	95	0.647	Death	0.864	0.013	93	592
	96	0.664	Death	0.863	0.013	94	591
	97	0.694	Death	0.861	0.013	95	590
	98	0.753	Death	0.86	0.013	96	589
	99	0.772	Death	0.858	0.013	97	588
	100	0.786	Death	0.857	0.013	98	587
	101	0.8	Death	0.856	0.013	99	586
	102	0.847	Death	.	.	100	585
	103	0.847	Death	0.853	0.014	101	584
	104	0.85	Death	0.851	0.014	102	583
	105	0.886	Death	0.85	0.014	103	582
	106	0.911	Alive	.	.	103	581
	107	0.917	Death	.	.	104	580
	108	0.917	Death	0.847	0.014	105	579
	109	0.925	Death	0.845	0.014	106	578
	110	0.933	Death	0.844	0.014	107	577
	111	0.933	Alive	.	.	107	576
	112	0.964	Alive	.	.	107	575
	113	0.981	Alive	.	.	107	574
	114	1	Death	0.842	0.014	108	573
	115	1	Alive	.	.	108	572
	116	1.022	Death	0.841	0.014	109	571
	117	1.022	Alive	.	.	109	570
	118	1.033	Death	0.839	0.014	110	569
	119	1.033	Alive	.	.	110	568
	120	1.036	Death	0.838	0.014	111	567
	121	1.047	Alive	.	.	111	566
	122	1.058	Death	0.836	0.014	112	565
	123	1.058	Alive	.	.	112	564
	124	1.078	Alive	.	.	112	563
	125	1.092	Death	0.835	0.014	113	562
	126	1.117	Death	0.833	0.014	114	561
	127	1.122	Death	0.832	0.014	115	560
	128	1.133	Alive	.	.	115	559
	129	1.167	Alive	.	.	115	558
	130	1.172	Alive	.	.	115	557
	131	1.186	Alive	.	.	115	556
	132	1.2	Death	.	.	116	555
	133	1.2	Death	0.829	0.014	117	554
	134	1.208	Alive	.	.	117	553
	135	1.211	Alive	.	.	117	552
	136	1.219	Alive	.	.	117	551
	137	1.231	Death	0.827	0.014	118	550
	138	1.242	Death	0.826	0.015	119	549
	139	1.244	Death	0.824	0.015	120	548
	140	1.289	Alive	.	.	120	547
	141	1.317	Death	0.823	0.015	121	546
	142	1.386	Death	.	.	122	545
	143	1.386	Death	0.82	0.015	123	544
	144	1.389	Death	0.818	0.015	124	543
	145	1.417	Alive	.	.	124	542
	146	1.417	Alive	.	.	124	541
	147	1.419	Death	0.817	0.015	125	540
	148	1.464	Alive	.	.	125	539
	149	1.481	Alive	.	.	125	538
	150	1.514	Alive	.	.	125	537
	151	1.547	Death	0.815	0.015	126	536
	152	1.594	Alive	.	.	126	535
	153	1.6	Death	.	.	127	534
	154	1.6	Death	.	.	128	533
	155	1.6	Death	.	.	129	532
	156	1.6	Death	0.809	0.015	130	531
	157	1.603	Death	0.808	0.015	131	530
	158	1.617	Alive	.	.	131	529
	159	1.631	Death	0.806	0.015	132	528
	160	1.636	Death	0.805	0.015	133	527
	161	1.653	Alive	.	.	133	526
	162	1.667	Death	0.803	0.015	134	525
	163	1.7	Death	0.802	0.015	135	524
	164	1.7	Alive	.	.	135	523
	165	1.7	Alive	.	.	135	522
	166	1.708	Alive	.	.	135	521
	167	1.711	Death	0.8	0.015	136	520
	168	1.711	Alive	.	.	136	519
	169	1.753	Death	0.799	0.015	137	518
	170	1.761	Death	0.797	0.015	138	517
	171	1.8	Death	0.796	0.015	139	516
	172	1.828	Death	0.794	0.016	140	515
	173	1.9	Death	0.792	0.016	141	514
	174	1.903	Death	0.791	0.016	142	513
	175	1.922	Alive	.	.	142	512
	176	1.925	Alive	.	.	142	511
	177	1.964	Alive	.	.	142	510
	178	1.967	Death	0.789	0.016	143	509
	179	1.986	Death	0.788	0.016	144	508
	180	1.994	Death	0.786	0.016	145	507
	181	2	Alive	.	.	145	506
	182	2	Alive	.	.	145	505
	183	2.022	Alive	.	.	145	504
	184	2.067	Alive	.	.	145	503
	185	2.1	Alive	.	.	145	502
	186	2.1	Alive	.	.	145	501
	187	2.1	Alive	.	.	145	500
	188	2.153	Death	.	.	146	499
	189	2.153	Death	0.783	0.016	147	498
	190	2.158	Death	0.782	0.016	148	497
	191	2.167	Death	0.78	0.016	149	496
	192	2.169	Death	0.778	0.016	150	495
	193	2.189	Death	0.777	0.016	151	494
	194	2.2	Alive	.	.	151	493
	195	2.2	Alive	.	.	151	492
	196	2.219	Death	0.775	0.016	152	491
	197	2.242	Alive	.	.	152	490
	198	2.3	Alive	.	.	152	489
	199	2.322	Alive	.	.	152	488
	200	2.325	Alive	.	.	152	487
	201	2.344	Alive	.	.	152	486
	202	2.353	Death	0.774	0.016	153	485
	203	2.367	Death	0.772	0.016	154	484
	204	2.4	Alive	.	.	154	483
	205	2.4	Alive	.	.	154	482
	206	2.403	Alive	.	.	154	481
	207	2.406	Death	0.77	0.016	155	480
	208	2.408	Death	.	.	156	479
	209	2.408	Death	0.767	0.016	157	478
	210	2.408	Alive	.	.	157	477
	211	2.411	Alive	.	.	157	476
	212	2.439	Alive	.	.	157	475
	213	2.442	Alive	.	.	157	474
	214	2.447	Death	0.766	0.016	158	473
	215	2.453	Alive	.	.	158	472
	216	2.456	Death	0.764	0.016	159	471
	217	2.489	Alive	.	.	159	470
	218	2.5	Death	.	.	160	469
	219	2.5	Death	.	.	161	468
	220	2.5	Death	0.759	0.017	162	467
	221	2.5	Alive	.	.	162	466
	222	2.5	Alive	.	.	162	465
	223	2.5	Alive	.	.	162	464
	224	2.506	Alive	.	.	162	463
	225	2.556	Alive	.	.	162	462
	226	2.558	Alive	.	.	162	461
	227	2.592	Alive	.	.	162	460
	228	2.6	Alive	.	.	162	459
	229	2.622	Death	0.757	0.017	163	458
	230	2.633	Death	0.756	0.017	164	457
	231	2.636	Death	0.754	0.017	165	456
	232	2.639	Alive	.	.	165	455
	233	2.639	Alive	.	.	165	454
	234	2.661	Death	0.752	0.017	166	453
	235	2.672	Death	.	.	167	452
	236	2.672	Death	0.749	0.017	168	451
	237	2.678	Death	0.747	0.017	169	450
	238	2.7	Death	0.746	0.017	170	449
	239	2.7	Alive	.	.	170	448
	240	2.703	Death	0.744	0.017	171	447
	241	2.708	Death	0.743	0.017	172	446
	242	2.708	Alive	.	.	172	445
	243	2.731	Death	0.741	0.017	173	444
	244	2.756	Death	0.739	0.017	174	443
	245	2.758	Alive	.	.	174	442
	246	2.761	Death	0.737	0.017	175	441
	247	2.8	Death	0.736	0.017	176	440
	248	2.839	Alive	.	.	176	439
	249	2.847	Death	0.734	0.017	177	438
	250	2.864	Alive	.	.	177	437
	251	2.872	Alive	.	.	177	436
	252	2.889	Alive	.	.	177	435
	253	2.9	Alive	.	.	177	434
	254	2.9	Alive	.	.	177	433
	255	2.922	Alive	.	.	177	432
	256	2.922	Alive	.	.	177	431
	257	2.928	Death	0.732	0.017	178	430
	258	2.942	Alive	.	.	178	429
	259	2.969	Alive	.	.	178	428
	260	2.978	Alive	.	.	178	427
	261	3	Alive	.	.	178	426
	262	3	Alive	.	.	178	425
	263	3.05	Alive	.	.	178	424
	264	3.05	Alive	.	.	178	423
	265	3.053	Alive	.	.	178	422
	266	3.069	Death	0.731	0.017	179	421
	267	3.1	Death	0.729	0.017	180	420
	268	3.1	Alive	.	.	180	419
	269	3.122	Alive	.	.	180	418
	270	3.164	Death	0.727	0.017	181	417
	271	3.167	Alive	.	.	181	416
	272	3.2	Death	0.725	0.017	182	415
	273	3.203	Alive	.	.	182	414
	274	3.225	Alive	.	.	182	413
	275	3.247	Alive	.	.	182	412
	276	3.25	Alive	.	.	182	411
	277	3.3	Alive	.	.	182	410
	278	3.308	Death	0.724	0.017	183	409
	279	3.319	Alive	.	.	183	408
	280	3.342	Alive	.	.	183	407
	281	3.35	Alive	.	.	183	406
	282	3.386	Death	0.722	0.018	184	405
	283	3.389	Death	0.72	0.018	185	404
	284	3.4	Death	0.718	0.018	186	403
	285	3.4	Alive	.	.	186	402
	286	3.4	Alive	.	.	186	401
	287	3.417	Alive	.	.	186	400
	288	3.425	Alive	.	.	186	399
	289	3.428	Death	0.717	0.018	187	398
	290	3.436	Alive	.	.	187	397
	291	3.5	Alive	.	.	187	396
	292	3.5	Alive	.	.	187	395
	293	3.514	Alive	.	.	187	394
	294	3.531	Alive	.	.	187	393
	295	3.564	Alive	.	.	187	392
	296	3.6	Alive	.	.	187	391
	297	3.611	Death	0.715	0.018	188	390
	298	3.614	Death	0.713	0.018	189	389
	299	3.628	Death	0.711	0.018	190	388
	300	3.692	Alive	.	.	190	387
	301	3.7	Alive	.	.	190	386
	302	3.7	Alive	.	.	190	385
	303	3.711	Alive	.	.	190	384
	304	3.747	Alive	.	.	190	383
	305	3.756	Alive	.	.	190	382
	306	3.775	Death	0.709	0.018	191	381
	307	3.8	Alive	.	.	191	380
	308	3.822	Alive	.	.	191	379
	309	3.889	Death	0.707	0.018	192	378
	310	3.892	Alive	.	.	192	377
	311	3.894	Death	0.705	0.018	193	376
	312	3.9	Alive	.	.	193	375
	313	3.903	Death	0.704	0.018	194	374
	314	3.922	Death	0.702	0.018	195	373
	315	3.958	Death	0.7	0.018	196	372
	316	3.964	Death	.	.	197	371
	317	3.964	Death	0.696	0.018	198	370
	318	3.969	Alive	.	.	198	369
	319	4	Death	0.694	0.018	199	368
	320	4	Alive	.	.	199	367
	321	4	Alive	.	.	199	366
	322	4.028	Alive	.	.	199	365
	323	4.044	Alive	.	.	199	364
	324	4.05	Alive	.	.	199	363
	325	4.058	Death	0.692	0.018	200	362
	326	4.083	Alive	.	.	200	361
	327	4.089	Death	0.69	0.018	201	360
	328	4.094	Death	0.688	0.018	202	359
	329	4.1	Alive	.	.	202	358
	330	4.1	Alive	.	.	202	357
	331	4.106	Death	0.686	0.018	203	356
	332	4.106	Alive	.	.	203	355
	333	4.114	Death	0.685	0.019	204	354
	334	4.131	Alive	.	.	204	353
	335	4.133	Alive	.	.	204	352
	336	4.136	Death	0.683	0.019	205	351
	337	4.153	Death	.	.	206	350
	338	4.153	Death	0.679	0.019	207	349
	339	4.164	Death	0.677	0.019	208	348
	340	4.181	Death	0.675	0.019	209	347
	341	4.2	Alive	.	.	209	346
	342	4.2	Alive	.	.	209	345
	343	4.25	Death	0.673	0.019	210	344
	344	4.25	Alive	.	.	210	343
	345	4.269	Death	.	.	211	342
	346	4.269	Death	0.669	0.019	212	341
	347	4.278	Death	0.667	0.019	213	340
	348	4.278	Alive	.	.	213	339
	349	4.3	Alive	.	.	213	338
	350	4.314	Death	0.665	0.019	214	337
	351	4.322	Alive	.	.	214	336
	352	4.347	Death	0.663	0.019	215	335
	353	4.361	Death	0.661	0.019	216	334
	354	4.433	Death	0.659	0.019	217	333
	355	4.444	Alive	.	.	217	332
	356	4.533	Death	0.657	0.019	218	331
	357	4.539	Death	0.655	0.019	219	330
	358	4.542	Alive	.	.	219	329
	359	4.569	Alive	.	.	219	328
	360	4.6	Death	.	.	220	327
	361	4.6	Death	0.651	0.019	221	326
	362	4.7	Alive	.	.	221	325
	363	4.756	Death	0.649	0.019	222	324
	364	4.789	Alive	.	.	222	323
	365	4.797	Alive	.	.	222	322
	366	4.8	Death	0.647	0.019	223	321
	367	4.819	Alive	.	.	223	320
	368	4.878	Alive	.	.	223	319
	369	4.894	Death	0.645	0.019	224	318
	370	4.9	Alive	.	.	224	317
	371	4.911	Death	0.643	0.019	225	316
	372	4.925	Alive	.	.	225	315
	373	4.931	Alive	.	.	225	314
	374	4.933	Alive	.	.	225	313
	375	4.956	Death	0.641	0.02	226	312
	376	4.969	Death	0.639	0.02	227	311
	377	4.975	Alive	.	.	227	310
	378	5	Death	0.637	0.02	228	309
[truncated: 309 more rows]

## Sheet: SuppFig1
Survival Table									Means and Medians for Survival Time
EchoDuringPEadmission		Time	Status	Cumulative Proportion Surviving at the Time		N of Cumulative Events	N of Remaining Cases		EchoDuringPEadmission	Meana				Median
				Estimate	Std. Error					Estimate	Std. Error	95% Confidence Interval		Estimate	Std. Error	95% Confidence Interval
No	1	0	Death	.	.	1	752					Lower Bound	Upper Bound			Lower Bound	Upper Bound
	2	0	Death	.	.	2	751		No	8.725	0.199	8.334	9.116	12.3	0.427	11.463	13.137
	3	0	Death	.	.	3	750		Yes	7.264	0.508	6.269	8.26	8.3	1.134	6.078	10.522
	4	0	Death	.	.	4	749		Overall	8.534	0.186	8.168	8.899	12.3	0.426	11.465	13.135
	5	0	Death	.	.	5	748		a Estimation is limited to the largest survival time if it is censored.
	6	0	Death	.	.	6	747
	7	0	Death	.	.	7	746
	8	0	Death	.	.	8	745
	9	0	Death	.	.	9	744
	10	0	Death	.	.	10	743
	11	0	Death	.	.	11	742
	12	0	Death	.	.	12	741
	13	0	Death	.	.	13	740
	14	0	Death	.	.	14	739
	15	0	Death	.	.	15	738
	16	0	Death	.	.	16	737
	17	0	Death	.	.	17	736
	18	0	Death	.	.	18	735
	19	0	Death	.	.	19	734
	20	0	Death	.	.	20	733
	21	0	Death	.	.	21	732
	22	0	Death	.	.	22	731
	23	0	Death	.	.	23	730
	24	0	Death	.	.	24	729
	25	0	Death	.	.	25	728
	26	0	Death	.	.	26	727
	27	0	Death	.	.	27	726
	28	0	Death	.	.	28	725
	29	0	Death	.	.	29	724
	30	0	Death	.	.	30	723
	31	0	Death	.	.	31	722
	32	0	Death	.	.	32	721
	33	0	Death	.	.	33	720
	34	0	Death	.	.	34	719
	35	0	Death	.	.	35	718
	36	0	Death	.	.	36	717
	37	0	Death	.	.	37	716
	38	0	Death	.	.	38	715
	39	0	Death	.	.	39	714
	40	0	Death	.	.	40	713
	41	0	Death	.	.	41	712
	42	0	Death	.	.	42	711
	43	0	Death	.	.	43	710
	44	0	Death	.	.	44	709
	45	0	Death	.	.	45	708
	46	0	Death	.	.	46	707
	47	0	Death	.	.	47	706
	48	0	Death	.	.	48	705
	49	0	Death	0.935	0.009	49	704
	50	0	Alive	.	.	49	703
	51	0	Alive	.	.	49	702
	52	0	Alive	.	.	49	701
	53	0	Alive	.	.	49	700
	54	0	Alive	.	.	49	699
	55	0.1	Death	.	.	50	698
	56	0.1	Death	.	.	51	697
	57	0.1	Death	.	.	52	696
	58	0.1	Death	.	.	53	695
	59	0.1	Death	.	.	54	694
	60	0.1	Death	.	.	55	693
	61	0.1	Death	.	.	56	692
	62	0.1	Death	.	.	57	691
	63	0.1	Death	.	.	58	690
	64	0.1	Death	.	.	59	689
	65	0.1	Death	.	.	60	688
	66	0.1	Death	.	.	61	687
	67	0.1	Death	.	.	62	686
	68	0.1	Death	.	.	63	685
	69	0.1	Death	.	.	64	684
	70	0.1	Death	.	.	65	683
	71	0.1	Death	.	.	66	682
	72	0.1	Death	.	.	67	681
	73	0.1	Death	.	.	68	680
	74	0.1	Death	.	.	69	679
	75	0.1	Death	.	.	70	678
	76	0.1	Death	.	.	71	677
	77	0.1	Death	0.904	0.011	72	676
	78	0.2	Death	.	.	73	675
	79	0.2	Death	.	.	74	674
	80	0.2	Death	.	.	75	673
	81	0.2	Death	.	.	76	672
	82	0.2	Death	.	.	77	671
	83	0.2	Death	.	.	78	670
	84	0.2	Death	.	.	79	669
	85	0.2	Death	.	.	80	668
	86	0.2	Death	.	.	81	667
	87	0.2	Death	.	.	82	666
	88	0.2	Death	.	.	83	665
	89	0.2	Death	.	.	84	664
	90	0.2	Death	.	.	85	663
	91	0.2	Death	.	.	86	662
	92	0.2	Death	.	.	87	661
	93	0.2	Death	.	.	88	660
	94	0.2	Death	.	.	89	659
	95	0.2	Death	0.88	0.012	90	658
	96	0.3	Death	.	.	91	657
	97	0.3	Death	.	.	92	656
	98	0.3	Death	0.876	0.012	93	655
	99	0.4	Death	.	.	94	654
	100	0.4	Death	.	.	95	653
	101	0.4	Death	.	.	96	652
	102	0.4	Death	.	.	97	651
	103	0.4	Death	.	.	98	650
	104	0.4	Death	.	.	99	649
	105	0.4	Death	.	.	100	648
	106	0.4	Death	.	.	101	647
	107	0.4	Death	0.864	0.013	102	646
	108	0.5	Death	.	.	103	645
	109	0.5	Death	.	.	104	644
	110	0.5	Death	.	.	105	643
	111	0.5	Death	.	.	106	642
	112	0.5	Death	.	.	107	641
	113	0.5	Death	.	.	108	640
	114	0.5	Death	.	.	109	639
	115	0.5	Death	0.853	0.013	110	638
	116	0.5	Alive	.	.	110	637
	117	0.5	Alive	.	.	110	636
	118	0.6	Death	.	.	111	635
	119	0.6	Death	.	.	112	634
	120	0.6	Death	.	.	113	633
	121	0.6	Death	.	.	114	632
	122	0.6	Death	.	.	115	631
	123	0.6	Death	.	.	116	630
	124	0.6	Death	0.844	0.013	117	629
	125	0.7	Death	.	.	118	628
	126	0.7	Death	.	.	119	627
	127	0.7	Death	.	.	120	626
	128	0.7	Death	0.839	0.013	121	625
	129	0.8	Death	0.837	0.013	122	624
	130	0.8	Alive	.	.	122	623
	131	0.9	Death	.	.	123	622
	132	0.9	Death	.	.	124	621
	133	0.9	Death	.	.	125	620
	134	0.9	Death	.	.	126	619
	135	0.9	Death	.	.	127	618
	136	0.9	Death	.	.	128	617
	137	0.9	Death	0.828	0.014	129	616
	138	1	Death	.	.	130	615
	139	1	Death	.	.	131	614
	140	1	Death	.	.	132	613
	141	1	Death	.	.	133	612
	142	1	Death	.	.	134	611
	143	1	Death	.	.	135	610
	144	1	Death	.	.	136	609
	145	1	Death	0.817	0.014	137	608
	146	1.1	Death	.	.	138	607
	147	1.1	Death	0.814	0.014	139	606
	148	1.2	Death	.	.	140	605
	149	1.2	Death	.	.	141	604
	150	1.2	Death	.	.	142	603
	151	1.2	Death	.	.	143	602
	152	1.2	Death	0.808	0.014	144	601
	153	1.3	Death	.	.	145	600
	154	1.3	Death	0.805	0.014	146	599
	155	1.3	Alive	.	.	146	598
	156	1.4	Death	.	.	147	597
	157	1.4	Death	.	.	148	596
	158	1.4	Death	.	.	149	595
	159	1.4	Death	0.8	0.015	150	594
	160	1.5	Death	.	.	151	593
	161	1.5	Death	.	.	152	592
	162	1.5	Death	0.796	0.015	153	591
	163	1.5	Alive	.	.	153	590
	164	1.6	Death	.	.	154	589
	165	1.6	Death	.	.	155	588
	166	1.6	Death	0.792	0.015	156	587
	167	1.7	Death	0.79	0.015	157	586
	168	1.7	Alive	.	.	157	585
	169	1.7	Alive	.	.	157	584
	170	1.7	Alive	.	.	157	583
	171	1.8	Death	.	.	158	582
	172	1.8	Death	.	.	159	581
	173	1.8	Death	0.786	0.015	160	580
	174	1.8	Alive	.	.	160	579
	175	1.8	Alive	.	.	160	578
	176	1.8	Alive	.	.	160	577
	177	1.8	Alive	.	.	160	576
	178	1.8	Alive	.	.	160	575
	179	1.8	Alive	.	.	160	574
	180	1.8	Alive	.	.	160	573
	181	1.8	Alive	.	.	160	572
	182	1.8	Alive	.	.	160	571
	183	1.8	Alive	.	.	160	570
	184	1.8	Alive	.	.	160	569
	185	1.9	Death	.	.	161	568
	186	1.9	Death	0.783	0.015	162	567
	187	1.9	Alive	.	.	162	566
	188	1.9	Alive	.	.	162	565
	189	1.9	Alive	.	.	162	564
	190	1.9	Alive	.	.	162	563
	191	1.9	Alive	.	.	162	562
	192	1.9	Alive	.	.	162	561
	193	1.9	Alive	.	.	162	560
	194	1.9	Alive	.	.	162	559
	195	1.9	Alive	.	.	162	558
	196	2	Death	.	.	163	557
	197	2	Death	0.781	0.015	164	556
	198	2	Alive	.	.	164	555
	199	2.1	Death	0.779	0.015	165	554
	200	2.1	Alive	.	.	165	553
	201	2.1	Alive	.	.	165	552
	202	2.1	Alive	.	.	165	551
	203	2.1	Alive	.	.	165	550
	204	2.1	Alive	.	.	165	549
	205	2.2	Death	0.778	0.015	166	548
	206	2.2	Alive	.	.	166	547
	207	2.2	Alive	.	.	166	546
	208	2.2	Alive	.	.	166	545
	209	2.3	Death	0.776	0.015	167	544
	210	2.3	Alive	.	.	167	543
	211	2.3	Alive	.	.	167	542
	212	2.3	Alive	.	.	167	541
	213	2.3	Alive	.	.	167	540
	214	2.3	Alive	.	.	167	539
	215	2.3	Alive	.	.	167	538
	216	2.4	Death	.	.	168	537
	217	2.4	Death	0.773	0.015	169	536
	218	2.4	Alive	.	.	169	535
	219	2.4	Alive	.	.	169	534
	220	2.4	Alive	.	.	169	533
	221	2.4	Alive	.	.	169	532
	222	2.5	Death	0.772	0.015	170	531
	223	2.5	Alive	.	.	170	530
	224	2.5	Alive	.	.	170	529
	225	2.5	Alive	.	.	170	528
	226	2.5	Alive	.	.	170	527
	227	2.5	Alive	.	.	170	526
	228	2.5	Alive	.	.	170	525
	229	2.6	Death	.	.	171	524
	230	2.6	Death	.	.	172	523
	231	2.6	Death	0.768	0.016	173	522
	232	2.6	Alive	.	.	173	521
	233	2.6	Alive	.	.	173	520
	234	2.6	Alive	.	.	173	519
	235	2.7	Death	.	.	174	518
	236	2.7	Death	0.765	0.016	175	517
	237	2.7	Alive	.	.	175	516
	238	2.7	Alive	.	.	175	515
	239	2.7	Alive	.	.	175	514
	240	2.8	Alive	.	.	175	513
	241	2.8	Alive	.	.	175	512
	242	2.9	Death	.	.	176	511
	243	2.9	Death	0.762	0.016	177	510
	244	2.9	Alive	.	.	177	509
	245	2.9	Alive	.	.	177	508
	246	2.9	Alive	.	.	177	507
	247	2.9	Alive	.	.	177	506
	248	2.9	Alive	.	.	177	505
	249	2.9	Alive	.	.	177	504
	250	3	Death	.	.	178	503
	251	3	Death	0.759	0.016	179	502
	252	3	Alive	.	.	179	501
	253	3	Alive	.	.	179	500
	254	3	Alive	.	.	179	499
	255	3	Alive	.	.	179	498
	256	3	Alive	.	.	179	497
	257	3	Alive	.	.	179	496
	258	3	Alive	.	.	179	495
	259	3.1	Death	0.757	0.016	180	494
	260	3.1	Alive	.	.	180	493
	261	3.1	Alive	.	.	180	492
	262	3.1	Alive	.	.	180	491
	263	3.1	Alive	.	.	180	490
	264	3.1	Alive	.	.	180	489
	265	3.2	Death	0.755	0.016	181	488
	266	3.3	Alive	.	.	181	487
	267	3.3	Alive	.	.	181	486
	268	3.3	Alive	.	.	181	485
	269	3.4	Alive	.	.	181	484
	270	3.4	Alive	.	.	181	483
	271	3.4	Alive	.	.	181	482
	272	3.4	Alive	.	.	181	481
	273	3.5	Death	.	.	182	480
	274	3.5	Death	.	.	183	479
	275	3.5	Death	.	.	184	478
	276	3.5	Death	0.749	0.016	185	477
	277	3.5	Alive	.	.	185	476
	278	3.5	Alive	.	.	185	475
	279	3.5	Alive	.	.	185	474
	280	3.5	Alive	.	.	185	473
	281	3.6	Alive	.	.	185	472
	282	3.6	Alive	.	.	185	471
	283	3.6	Alive	.	.	185	470
	284	3.6	Alive	.	.	185	469
	285	3.6	Alive	.	.	185	468
	286	3.6	Alive	.	.	185	467
	287	3.6	Alive	.	.	185	466
	288	3.7	Death	0.748	0.016	186	465
	289	3.7	Alive	.	.	186	464
	290	3.7	Alive	.	.	186	463
	291	3.8	Death	.	.	187	462
	292	3.8	Death	.	.	188	461
	293	3.8	Death	0.743	0.016	189	460
	294	3.8	Alive	.	.	189	459
	295	3.8	Alive	.	.	189	458
	296	3.8	Alive	.	.	189	457
	297	3.8	Alive	.	.	189	456
	298	3.8	Alive	.	.	189	455
	299	3.8	Alive	.	.	189	454
	300	3.8	Alive	.	.	189	453
	301	3.8	Alive	.	.	189	452
	302	3.8	Alive	.	.	189	451
	303	3.9	Death	.	.	190	450
	304	3.9	Death	0.739	0.016	191	449
	305	3.9	Alive	.	.	191	448
	306	3.9	Alive	.	.	191	447
	307	3.9	Alive	.	.	191	446
	308	3.9	Alive	.	.	191	445
	309	3.9	Alive	.	.	191	444
	310	4	Death	.	.	192	443
	311	4	Death	.	.	193	442
	312	4	Death	.	.	194	441
	313	4	Death	0.733	0.016	195	440
	314	4	Alive	.	.	195	439
	315	4	Alive	.	.	195	438
	316	4	Alive	.	.	195	437
	317	4	Alive	.	.	195	436
	318	4	Alive	.	.	195	435
	319	4	Alive	.	.	195	434
	320	4	Alive	.	.	195	433
	321	4.1	Death	0.731	0.017	196	432
	322	4.1	Alive	.	.	196	431
	323	4.1	Alive	.	.	196	430
	324	4.1	Alive	.	.	196	429
	325	4.1	Alive	.	.	196	428
	326	4.2	Death	.	.	197	427
	327	4.2	Death	.	.	198	426
	328	4.2	Death	0.726	0.017	199	425
	329	4.2	Alive	.	.	199	424
	330	4.2	Alive	.	.	199	423
	331	4.2	Alive	.	.	199	422
	332	4.2	Alive	.	.	199	421
	333	4.2	Alive	.	.	199	420
	334	4.3	Death	.	.	200	419
	335	4.3	Death	.	.	201	418
	336	4.3	Death	0.721	0.017	202	417
	337	4.3	Alive	.	.	202	416
	338	4.3	Alive	.	.	202	415
	339	4.3	Alive	.	.	202	414
	340	4.3	Alive	.	.	202	413
	341	4.4	Death	0.719	0.017	203	412
	342	4.4	Alive	.	.	203	411
	343	4.4	Alive	.	.	203	410
	344	4.5	Death	.	.	204	409
	345	4.5	Death	.	.	205	408
	346	4.5	Death	.	.	206	407
	347	4.5	Death	0.712	0.017	207	406
	348	4.5	Alive	.	.	207	405
	349	4.5	Alive	.	.	207	404
	350	4.5	Alive	.	.	207	403
	351	4.5	Alive	.	.	207	402
	352	4.5	Alive	.	.	207	401
	353	4.6	Death	.	.	208	400
	354	4.6	Death	0.708	0.017	209	399
	355	4.6	Alive	.	.	209	398
	356	4.7	Alive	.	.	209	397
	357	4.7	Alive	.	.	209	396
	358	4.7	Alive	.	.	209	395
	359	4.8	Death	.	.	210	394
	360	4.8	Death	.	.	211	393
	361	4.8	Death	0.703	0.017	212	392
	362	4.8	Alive	.	.	212	391
	363	4.8	Alive	.	.	212	390
	364	4.9	Death	.	.	213	389
	365	4.9	Death	0.699	0.017	214	388
	366	4.9	Alive	.	.	214	387
	367	4.9	Alive	.	.	214	386
	368	5	Alive	.	.	214	385
	369	5	Alive	.	.	214	384
	370	5	Alive	.	.	214	383
	371	5	Alive	.	.	214	382
	372	5	Alive	.	.	214	381
	373	5	Alive	.	.	214	380
	374	5	Alive	.	.	214	379
	375	5.1	Alive	.	.	214	378
	376	5.1	Alive	.	.	214	377
	377	5.2	Death	.	.	215	376
	378	5.2	Death	0.696	0.018	216	375
	379	5.2	Alive	.	.	216	374
	380	5.2	Alive	.	.	216	373
	381	5.2	Alive	.	.	216	372
	382	5.2	Alive	.	.	216	371
	383	5.2	Alive	.	.	216	370
	384	5.2	Alive	.	.	216	369
	385	5.3	Alive	.	.	216	368
	386	5.3	Alive	.	.	216	367
	387	5.3	Alive	.	.	216	366
	388	5.3	Alive	.	.	216	365
	389	5.3	Alive	.	.	216	364
	390	5.3	Alive	.	.	216	363
	391	5.4	Alive	.	.	216	362
	392	5.4	Alive	.	.	216	361
	393	5.4	Alive	.	.	216	360
	394	5.5	Alive	.	.	216	359
	395	5.5	Alive	.	.	216	358
	396	5.5	Alive	.	.	216	357
	397	5.6	Death	0.694	0.018	217	356
	398	5.6	Alive	.	.	217	355
	399	5.6	Alive	.	.	217	354
	400	5.6	Alive	.	.	217	353
	401	5.6	Alive	.	.	217	352
	402	5.6	Alive	.	.	217	351
	403	5.7	Death	.	.	218	350
	404	5.7	Death	.	.	219	349
	405	5.7	Death	0.688	0.018	220	348
	406	5.7	Alive	.	.	220	347
	407	5.7	Alive	.	.	220	346
	408	5.7	Alive	.	.	220	345
	409	5.7	Alive	.	.	220	344
	410	5.7	Alive	.	.	220	343
	411	5.7	Alive	.	.	220	342
	412	5.7	Alive	.	.	220	341
	413	5.8	Death	0.686	0.018	221	340
	414	5.8	Alive	.	.	221	339
	415	5.8	Alive	.	.	221	338
	416	5.8	Alive	.	.	221	337
	417	5.8	Alive	.	.	221	336
	418	5.8	Alive	.	.	221	335
	419	5.8	Alive	.	.	221	334
	420	5.9	Alive	.	.	221	333
	421	5.9	Alive	.	.	221	332
	422	5.9	Alive	.	.	221	331
	423	5.9	Alive	.	.	221	330
	424	5.9	Alive	.	.	221	329
	425	5.9	Alive	.	.	221	328
	426	6	Death	0.684	0.018	222	327
	427	6	Alive	.	.	222	326
	428	6	Alive	.	.	222	325
	429	6	Alive	.	.	222	324
	430	6	Alive	.	.	222	323
	431	6	Alive	.	.	222	322
	432	6	Alive	.	.	222	321
	433	6.1	Death	0.682	0.018	223	320
	434	6.1	Alive	.	.	223	319
	435	6.1	Alive	.	.	223	318
	436	6.1	Alive	.	.	223	317
	437	6.1	Alive	.	.	223	316
	438	6.1	Alive	.	.	223	315
	439	6.2	Death	0.679	0.018	224	314
	440	6.2	Alive	.	.	224	313
	441	6.2	Alive	.	.	224	312
	442	6.2	Alive	.	.	224	311
	443	6.3	Death	.	.	225	310
	444	6.3	Death	0.675	0.018	226	309
	445	6.3	Alive	.	.	226	308
	446	6.3	Alive	.	.	226	307
	447	6.3	Alive	.	.	226	306
	448	6.3	Alive	.	.	226	305
	449	6.4	Death	0.673	0.018	227	304
	450	6.4	Alive	.	.	227	303
	451	6.4	Alive	.	.	227	302
	452	6.5	Death	0.671	0.018	228	301
	453	6.5	Alive	.	.	228	300
	454	6.5	Alive	.	.	228	299
	455	6.5	Alive	.	.	228	298
	456	6.6	Alive	.	.	228	297
	457	6.6	Alive	.	.	228	296
	458	6.6	Alive	.	.	228	295
	459	6.6	Alive	.	.	228	294
	460	6.6	Alive	.	.	228	293
	461	6.7	Death	.	.	229	292
	462	6.7	Death	0.666	0.018	230	291
	463	6.7	Alive	.	.	230	290
	464	6.7	Alive	.	.	230	289
	465	6.8	Alive	.	.	230	288
	466	6.8	Alive	.	.	230	287
	467	6.8	Alive	.	.	230	286
	468	6.8	Alive	.	.	230	285
	469	6.8	Alive	.	.	230	284
	470	6.8	Alive	.	.	230	283
	471	6.9	Alive	.	.	230	282
	472	7	Alive	.	.	230	281
	473	7	Alive	.	.	230	280
	474	7	Alive	.	.	230	279
	475	7	Alive	.	.	230	278
	476	7	Alive	.	.	230	277
	477	7.1	Death	0.664	0.019	231	276
	478	7.1	Alive	.	.	231	275
	479	7.1	Alive	.	.	231	274
	480	7.2	Alive	.	.	231	273
	481	7.2	Alive	.	.	231	272
	482	7.2	Alive	.	.	231	271
	483	7.2	Alive	.	.	231	270
	484	7.3	Alive	.	.	231	269
	485	7.3	Alive	.	.	231	268
	486	7.3	Alive	.	.	231	267
	487	7.4	Death	0.661	0.019	232	266
	488	7.4	Alive	.	.	232	265
	489	7.4	Alive	.	.	232	264
	490	7.4	Alive	.	.	232	263
	491	7.4	Alive	.	.	232	262
	492	7.4	Alive	.	.	232	261
	493	7.4	Alive	.	.	232	260
	494	7.4	Alive	.	.	232	259
	495	7.5	Death	0.659	0.019	233	258
	496	7.5	Alive	.	.	233	257
	497	7.5	Alive	.	.	233	256
	498	7.5	Alive	.	.	233	255
	499	7.7	Death	0.656	0.019	234	254
	500	7.7	Alive	.	.	234	253
	501	7.7	Alive	.	.	234	252
	502	7.8	Alive	.	.	234	251
	503	7.8	Alive	.	.	234	250
	504	7.8	Alive	.	.	234	249
	505	7.8	Alive	.	.	234	248
	506	7.8	Alive	.	.	234	247
	507	7.8	Alive	.	.	234	246
	508	7.9	Death	0.653	0.019	235	245
	509	7.9	Alive	.	.	235	244
	510	7.9	Alive	.	.	235	243
	511	7.9	Alive	.	.	235	242
	512	7.9	Alive	.	.	235	241
	513	7.9	Alive	.	.	235	240
	514	8	Alive	.	.	235	239
	515	8	Alive	.	.	235	238
	516	8	Alive	.	.	235	237
	517	8	Alive	.	.	235	236
	518	8.1	Death	0.651	0.019	236	235
	519	8.1	Alive	.	.	236	234
	520	8.1	Alive	.	.	236	233
	521	8.1	Alive	.	.	236	232
	522	8.1	Alive	.	.	236	231
	523	8.1	Alive	.	.	236	230
	524	8.1	Alive	.	.	236	229
	525	8.1	Alive	.	.	236	228
	526	8.2	Alive	.	.	236	227
	527	8.2	Alive	.	.	236	226
	528	8.2	Alive	.	.	236	225
	529	8.3	Alive	.	.	236	224
	530	8.3	Alive	.	.	236	223
	531	8.3	Alive	.	.	236	222
	532	8.3	Alive	.	.	236	221
	533	8.4	Alive	.	.	236	220
	534	8.4	Alive	.	.	236	219
	535	8.5	Death	0.648	0.019	237	218
	536	8.5	Alive	.	.	237	217
	537	8.5	Alive	.	.	237	216
	538	8.5	Alive	.	.	237	215
	539	8.5	Alive	.	.	237	214
	540	8.5	Alive	.	.	237	213
	541	8.5	Alive	.	.	237	212
	542	8.6	Death	0.645	0.019	238	211
	543	8.6	Alive	.	.	238	210
	544	8.6	Alive	.	.	238	209
	545	8.6	Alive	.	.	238	208
	546	8.6	Alive	.	.	238	207
	547	8.6	Alive	.	.	238	206
	548	8.6	Alive	.	.	238	205
	549	8.6	Alive	.	.	238	204
	550	8.7	Alive	.	.	238	203
	551	8.7	Alive	.	.	238	202
	552	8.7	Alive	.	.	238	201
	553	8.7	Alive	.	.	238	200
	554	8.8	Alive	.	.	238	199
	555	8.8	Alive	.	.	238	198
	556	8.9	Alive	.	.	238	197
	557	8.9	Alive	.	.	238	196
	558	8.9	Alive	.	.	238	195
	559	9	Death	0.641	0.02	239	194
	560	9	Alive	.	.	239	193
	561	9	Alive	.	.	239	192
	562	9	Alive	.	.	239	191
	563	9	Alive	.	.	239	190
	564	9	Alive	.	.	239	189
	565	9	Alive	.	.	239	188
	566	9	Alive	.	.	239	187
	567	9	Alive	.	.	239	186
	568	9	Alive	.	.	239	185
	569	9	Alive	.	.	239	184
	570	9.1	Alive	.	.	239	183
	571	9.1	Alive	.	.	239	182
	572	9.1	Alive	.	.	239	181
	573	9.1	Alive	.	.	239	180
	574	9.1	Alive	.	.	239	179
	575	9.2	Death	0.638	0.02	240	178
	576	9.2	Alive	.	.	240	177
	577	9.2	Alive	.	.	240	176
	578	9.2	Alive	.	.	240	175
	579	9.2	Alive	.	.	240	174
	580	9.2	Alive	.	.	240	173
	581	9.2	Alive	.	.	240	172
	582	9.2	Alive	.	.	240	171
	583	9.2	Alive	.	.	240	170
	584	9.3	Death	0.634	0.02	241	169
	585	9.3	Alive	.	.	241	168
	586	9.3	Alive	.	.	241	167
	587	9.3	Alive	.	.	241	166
	588	9.3	Alive	.	.	241	165
	589	9.3	Alive	.	.	241	164
	590	9.3	Alive	.	.	241	163
	591	9.3	Alive	.	.	241	162
	592	9.3	Alive	.	.	241	161
	593	9.3	Alive	.	.	241	160
	594	9.3	Alive	.	.	241	159
	595	9.3	Alive	.	.	241	158
	596	9.4	Alive	.	.	241	157
	597	9.4	Alive	.	.	241	156
	598	9.4	Alive	.	.	241	155
	599	9.4	Alive	.	.	241	154
	600	9.5	Death	0.63	0.02	242	153
	601	9.5	Alive	.	.	242	152
	602	9.5	Alive	.	.	242	151
	603	9.5	Alive	.	.	242	150
	604	9.6	Alive	.	.	242	149
	605	9.6	Alive	.	.	242	148
	606	9.6	Alive	.	.	242	147
	607	9.6	Alive	.	.	242	146
	608	9.6	Alive	.	.	242	145
	609	9.6	Alive	.	.	242	144
	610	9.6	Alive	.	.	242	143
	611	9.6	Alive	.	.	242	142
	612	9.7	Death	0.625	0.021	243	141
	613	9.7	Alive	.	.	243	140
	614	9.7	Alive	.	.	243	139
	615	9.8	Death	0.621	0.021	244	138
	616	9.8	Alive	.	.	244	137
	617	9.8	Alive	.	.	244	136
	618	9.8	Alive	.	.	244	135
	619	9.9	Death	0.616	0.021	245	134
	620	9.9	Alive	.	.	245	133
	621	9.9	Alive	.	.	245	132
	622	10	Alive	.	.	245	131
	623	10	Alive	.	.	245	130
	624	10	Alive	.	.	245	129
	625	10	Alive	.	.	245	128
	626	10	Alive	.	.	245	127
	627	10	Alive	.	.	245	126
	628	10	Alive	.	.	245	125
	629	10.1	Alive	.	.	245	124
	630	10.1	Alive	.	.	245	123
	631	10.1	Alive	.	.	245	122
	632	10.1	Alive	.	.	245	121
	633	10.1	Alive	.	.	245	120
	634	10.1	Alive	.	.	245	119
	635	10.2	Death	.	.	246	118
	636	10.2	Death	0.606	0.022	247	117
	637	10.2	Alive	.	.	247	116
	638	10.2	Alive	.	.	247	115
	639	10.2	Alive	.	.	247	114
	640	10.2	Alive	.	.	247	113
	641	10.2	Alive	.	.	247	112
	642	10.2	Alive	.	.	247	111
	643	10.2	Alive	.	.	247	110
	644	10.3	Alive	.	.	247	109
	645	10.3	Alive	.	.	247	108
	646	10.3	Alive	.	.	247	107
	647	10.3	Alive	.	.	247	106
	648	10.3	Alive	.	.	247	105
	649	10.3	Alive	.	.	247	104
	650	10.4	Death	.	.	248	103
	651	10.4	Death	0.594	0.023	249	102
	652	10.4	Alive	.	.	249	101
	653	10.4	Alive	.	.	249	100
	654	10.4	Alive	.	.	249	99
	655	10.4	Alive	.	.	249	98
	656	10.4	Alive	.	.	249	97
	657	10.4	Alive	.	.	249	96
	658	10.5	Alive	.	.	249	95
	659	10.5	Alive	.	.	249	94
	660	10.5	Alive	.	.	249	93
	661	10.5	Alive	.	.	249	92
	662	10.6	Alive	.	.	249	91
	663	10.6	Alive	.	.	249	90
	664	10.7	Alive	.	.	249	89
	665	10.7	Alive	.	.	249	88
	666	10.8	Alive	.	.	249	87
	667	10.8	Alive	.	.	249	86
	668	10.8	Alive	.	.	249	85
	669	10.8	Alive	.	.	249	84
	670	10.8	Alive	.	.	249	83
	671	10.8	Alive	.	.	249	82
	672	10.9	Alive	.	.	249	81
	673	10.9	Alive	.	.	249	80
	674	10.9	Alive	.	.	249	79
	675	10.9	Alive	.	.	249	78
	676	10.9	Alive	.	.	249	77
	677	10.9	Alive	.	.	249	76
	678	11	Alive	.	.	249	75
	679	11	Alive	.	.	249	74
	680	11	Alive	.	.	249	73
	681	11	Alive	.	.	249	72
	682	11	Alive	.	.	249	71
	683	11	Alive	.	.	249	70
	684	11	Alive	.	.	249	69
	685	11.1	Alive	.	.	249	68
	686	11.1	Alive	.	.	249	67
	687	11.1	Alive	.	.	249	66
	688	11.1	Alive	.	.	249	65
	689	11.1	Alive	.	.	249	64
	690	11.3	Death	.	.	250	63
	691	11.3	Death	0.576	0.026	251	62
	692	11.4	Death	0.566	0.027	252	61
	693	11.4	Alive	.	.	252	60
	694	11.4	Alive	.	.	252	59
	695	11.5	Alive	.	.	252	58
	696	11.5	Alive	.	.	252	57
	697	11.5	Alive	.	.	252	56
	698	11.5	Alive	.	.	252	55
	699	11.5	Alive	.	.	252	54
	700	11.6	Alive	.	.	252	53
	701	11.6	Alive	.	.	252	52
	702	11.6	Alive	.	.	252	51
	703	11.6	Alive	.	.	252	50
	704	11.6	Alive	.	.	252	49
	705	11.6	Alive	.	.	252	48
	706	11.6	Alive	.	.	252	47
	707	11.6	Alive	.	.	252	46
	708	11.6	Alive	.	.	252	45
	709	11.7	Alive	.	.	252	44
	710	11.7	Alive	.	.	252	43
	711	11.7	Alive	.	.	252	42
	712	11.7	Alive	.	.	252	41
	713	11.7	Alive	.	.	252	40
	714	11.8	Alive	.	.	252	39
	715	11.8	Alive	.	.	252	38
	716	11.8	Alive	.	.	252	37
	717	11.8	Alive	.	.	252	36
	718	11.8	Alive	.	.	252	35
	719	11.8	Alive	.	.	252	34
	720	11.8	Alive	.	.	252	33
	721	12	Alive	.	.	252	32
	722	12	Alive	.	.	252	31
	723	12	Alive	.	.	252	30
	724	12	Alive	.	.	252	29
	725	12	Alive	.	.	252	28
	726	12	Alive	.	.	252	27
	727	12	Alive	.	.	252	26
	728	12.1	Alive	.	.	252	25
	729	12.1	Alive	.	.	252	24
	730	12.1	Alive	.	.	252	23
	731	12.1	Alive	.	.	252	22
	732	12.2	Death	0.541	0.036	253	21
	733	12.2	Alive	.	.	253	20
	734	12.2	Alive	.	.	253	19
	735	12.2	Alive	.	.	253	18
	736	12.3	Death	.	.	254	17
	737	12.3	Death	0.481	0.051	255	16
	738	12.3	Alive	.	.	255	15
	739	12.3	Alive	.	.	255	14
	740	12.4	Death	0.446	0.058	256	13
	741	12.5	Death	0.412	0.063	257	12
	742	12.5	Alive	.	.	257	11
	743	12.5	Alive	.	.	257	10
	744	12.5	Alive	.	.	257	9
	745	12.6	Death	0.366	0.071	258	8
	746	12.6	Alive	.	.	258	7
	747	12.6	Alive	.	.	258	6
	748	12.6	Alive	.	.	258	5
	749	12.6	Alive	.	.	258	4
	750	12.7	Death	0.275	0.095	259	3
	751	12.7	Alive	.	.	259	2
	752	12.7	Alive	.	.	259	1
	753	12.7	Alive	.	.	259	0
Yes	1	0	Death	.	.	1	126
	2	0	Death	.	.	2	125
	3	0	Death	.	.	3	124
	4	0	Death	.	.	4	123
	5	0	Death	.	.	5	122
	6	0	Death	.	.	6	121
	7	0	Death	.	.	7	120
	8	0	Death	.	.	8	119
	9	0	Death	0.929	0.023	9	118
	10	0	Alive	.	.	9	117
	11	0	Alive	.	.	9	116
	12	0.1	Death	.	.	10	115
	13	0.1	Death	.	.	11	114
	14	0.1	Death	.	.	12	113
	15	0.1	Death	.	.	13	112
	16	0.1	Death	.	.	14	111
	17	0.1	Death	.	.	15	110
	18	0.1	Death	0.873	0.03	16	109
	19	0.2	Death	.	.	17	108
	20	0.2	Death	.	.	18	107
	21	0.2	Death	.	.	19	106
	22	0.2	Death	0.841	0.033	20	105
	23	0.5	Death	.	.	21	104
	24	0.5	Death	.	.	22	103
	25	0.5	Death	.	.	23	102
	26	0.5	Death	0.809	0.035	24	101
	27	1	Death	0.801	0.036	25	100
	28	1.2	Death	.	.	26	99
	29	1.2	Death	0.785	0.037	27	98
	30	1.6	Death	.	.	28	97
	31	1.6	Death	.	.	29	96
	32	1.6	Death	.	.	30	95
	33	1.6	Death	0.753	0.039	31	94
	34	1.7	Death	0.745	0.039	32	93
	35	1.7	Alive	.	.	32	92
	36	1.7	Alive	.	.	32	91
	37	1.9	Death	0.737	0.039	33	90
	38	2	Alive	.	.	33	89
	39	2.1	Alive	.	.	33	88
	40	2.1	Alive	.	.	33	87
	41	2.1	Alive	.	.	33	86
	42	2.2	Alive	.	.	33	85
	43	2.2	Alive	.	.	33	84
	44	2.3	Alive	.	.	33	83
	45	2.4	Alive	.	.	33	82
	46	2.4	Alive	.	.	33	81
	47	2.5	Death	.	.	34	80
	48	2.5	Death	0.719	0.04	35	79
	49	2.5	Alive	.	.	35	78
	50	2.5	Alive	.	.	35	77
	51	2.6	Alive	.	.	35	76
	52	2.7	Death	0.709	0.041	36	75
	53	2.7	Alive	.	.	36	74
	54	2.8	Death	0.699	0.042	37	73
	55	2.9	Alive	.	.	37	72
	56	3	Alive	.	.	37	71
	57	3	Alive	.	.	37	70
	58	3.1	Death	0.69	0.042	38	69
	59	3.1	Alive	.	.	38	68
	60	3.2	Death	0.679	0.043	39	67
	61	3.3	Alive	.	.	39	66
	62	3.4	Death	0.669	0.043	40	65
	63	3.4	Alive	.	.	40	64
	64	3.4	Alive	.	.	40	63
	65	3.5	Alive	.	.	40	62
	66	3.5	Alive	.	.	40	61
	67	3.6	Alive	.	.	40	60
	68	3.7	Alive	.	.	40	59
	69	3.7	Alive	.	.	40	58
	70	3.8	Alive	.	.	40	57
	71	3.9	Alive	.	.	40	56
	72	4	Death	0.657	0.044	41	55
	73	4	Alive	.	.	41	54
	74	4	Alive	.	.	41	53
	75	4.1	Alive	.	.	41	52
	76	4.1	Alive	.	.	41	51
	77	4.2	Alive	.	.	41	50
	78	4.3	Alive	.	.	41	49
	79	4.6	Death	.	.	42	48
	80	4.6	Death	0.63	0.046	43	47
	81	4.8	Death	0.617	0.047	44	46
	82	4.9	Alive	.	.	44	45
	83	5	Death	0.603	0.048	45	44
	84	5.2	Death	0.589	0.049	46	43
	85	5.2	Alive	.	.	46	42
	86	5.2	Alive	.	.	46	41
	87	5.3	Alive	.	.	46	40
	88	5.5	Death	0.575	0.05	47	39
	89	5.5	Alive	.	.	47	38
	90	5.6	Alive	.	.	47	37
	91	6	Alive	.	.	47	36
	92	6	Alive	.	.	47	35
	93	6.4	Alive	.	.	47	34
	94	6.9	Death	0.558	0.051	48	33
	95	7	Alive	.	.	48	32
	96	7.2	Death	0.54	0.052	49	31
	97	7.5	Death	.	.	50	30
	98	7.5	Death	0.506	0.055	51	29
	99	7.5	Alive	.	.	51	28
	100	7.9	Alive	.	.	51	27
	101	8	Alive	.	.	51	26
	102	8.1	Alive	.	.	51	25
	103	8.2	Alive	.	.	51	24
	104	8.3	Death	0.484	0.056	52	23
	105	9.2	Alive	.	.	52	22
	106	9.3	Alive	.	.	52	21
	107	9.3	Alive	.	.	52	20
	108	9.3	Alive	.	.	52	19
	109	9.3	Alive	.	.	52	18
	110	9.4	Death	0.458	0.059	53	17
	111	9.4	Alive	.	.	53	16
	112	9.5	Death	0.429	0.062	54	15
	113	9.6	Alive	.	.	54	14
	114	9.7	Death	0.398	0.065	55	13
	115	10.1	Alive	.	.	55	12
	116	10.2	Alive	.	.	55	11
	117	10.3	Alive	.	.	55	10
	118	10.7	Alive	.	.	55	9
	119	10.7	Alive	.	.	55	8
	120	10.9	Alive	.	.	55	7
	121	11.2	Alive	.	.	55	6
	122	11.7	Death	0.332	0.081	56	5
	123	12.2	Alive	.	.	56	4
	124	12.5	Death	0.249	0.094	57	3
	125	12.5	Alive	.	.	57	2
	126	12.6	Alive	.	.	57	1
	127	12.7	Alive	.	.	57	0

## Sheet: SuppFig2
Survival Table									Means and Medians for Survival Time
EchoDuringPEadmission		Time	Status	Cumulative Proportion Surviving at the Time		N of Cumulative Events	N of Remaining Cases		EchoDuringPEadmission	Meana				Median
				Estimate	Std. Error					Estimate	Std. Error	95% Confidence Interval		Estimate	Std. Error	95% Confidence Interval
No	1	0.003	Death	.	.	1	865					Lower Bound	Upper Bound			Lower Bound	Upper Bound
	2	0.003	Death	.	.	2	864		No	8.472	0.202	8.076	8.869	10.725	.	.	.
	3	0.003	Death	0.997	0.002	3	863		Yes	8.109	0.253	7.613	8.605	8.394	0.589	7.24	9.549
	4	0.006	Death	.	.	4	862		Overall	8.365	0.158	8.056	8.674	9.606	0.723	8.188	11.023
	5	0.006	Death	0.994	0.003	5	861		a Estimation is limited to the largest survival time if it is censored.
	6	0.008	Death	0.993	0.003	6	860
	7	0.011	Death	.	.	7	859
	8	0.011	Death	.	.	8	858
	9	0.011	Death	.	.	9	857
	10	0.011	Death	0.988	0.004	10	856
	11	0.014	Death	.	.	11	855
	12	0.014	Death	0.986	0.004	12	854
	13	0.017	Death	0.985	0.004	13	853
	14	0.019	Death	0.984	0.004	14	852
	15	0.022	Death	.	.	15	851
	16	0.022	Death	.	.	16	850
	17	0.022	Death	0.98	0.005	17	849
	18	0.025	Death	0.979	0.005	18	848
	19	0.031	Death	.	.	19	847
	20	0.031	Death	0.977	0.005	20	846
	21	0.033	Death	.	.	21	845
	22	0.033	Death	0.975	0.005	22	844
	23	0.036	Death	.	.	23	843
	24	0.036	Death	0.972	0.006	24	842
	25	0.039	Death	.	.	25	841
	26	0.039	Death	0.97	0.006	26	840
	27	0.047	Death	.	.	27	839
	28	0.047	Death	.	.	28	838
	29	0.047	Death	.	.	29	837
	30	0.047	Death	.	.	30	836
	31	0.047	Death	0.964	0.006	31	835
	32	0.053	Death	.	.	32	834
	33	0.053	Death	0.962	0.007	33	833
	34	0.056	Death	.	.	34	832
	35	0.056	Death	0.96	0.007	35	831
	36	0.058	Death	.	.	36	830
	37	0.058	Death	0.957	0.007	37	829
	38	0.061	Death	0.956	0.007	38	828
	39	0.067	Death	0.955	0.007	39	827
	40	0.072	Death	0.954	0.007	40	826
	41	0.078	Death	0.953	0.007	41	825
	42	0.081	Death	0.952	0.007	42	824
	43	0.1	Death	.	.	43	823
	44	0.1	Death	0.949	0.007	44	822
	45	0.103	Death	0.948	0.008	45	821
	46	0.106	Death	0.947	0.008	46	820
	47	0.108	Death	0.946	0.008	47	819
	48	0.111	Death	0.945	0.008	48	818
	49	0.117	Death	0.943	0.008	49	817
	50	0.119	Death	0.942	0.008	50	816
	51	0.125	Death	0.941	0.008	51	815
	52	0.128	Death	.	.	52	814
	53	0.128	Death	0.939	0.008	53	813
	54	0.131	Death	0.938	0.008	54	812
	55	0.136	Death	0.936	0.008	55	811
	56	0.144	Death	0.935	0.008	56	810
	57	0.147	Death	0.934	0.008	57	809
	58	0.15	Death	.	.	58	808
	59	0.15	Death	0.932	0.009	59	807
	60	0.158	Death	0.931	0.009	60	806
	61	0.161	Death	0.93	0.009	61	805
	62	0.164	Death	0.928	0.009	62	804
	63	0.169	Death	.	.	63	803
	64	0.169	Death	0.926	0.009	64	802
	65	0.183	Death	.	.	65	801
	66	0.183	Death	.	.	66	800
	67	0.183	Death	0.923	0.009	67	799
	68	0.189	Death	0.921	0.009	68	798
	69	0.192	Death	0.92	0.009	69	797
	70	0.194	Death	.	.	70	796
	71	0.194	Death	0.918	0.009	71	795
	72	0.203	Death	0.917	0.009	72	794
	73	0.217	Death	0.916	0.009	73	793
	74	0.222	Death	0.915	0.009	74	792
	75	0.228	Death	0.913	0.01	75	791
	76	0.231	Death	.	.	76	790
	77	0.231	Death	0.911	0.01	77	789
	78	0.239	Death	0.91	0.01	78	788
	79	0.242	Death	.	.	79	787
	80	0.242	Death	0.908	0.01	80	786
	81	0.244	Death	0.906	0.01	81	785
	82	0.253	Death	.	.	82	784
	83	0.253	Death	0.904	0.01	83	783
	84	0.264	Death	.	.	84	782
	85	0.264	Death	0.902	0.01	85	781
	86	0.303	Death	0.901	0.01	86	780
	87	0.314	Death	0.9	0.01	87	779
	88	0.325	Death	0.898	0.01	88	778
	89	0.336	Death	0.897	0.01	89	777
	90	0.35	Death	0.896	0.01	90	776
	91	0.356	Death	0.895	0.01	91	775
	92	0.358	Death	0.894	0.01	92	774
	93	0.361	Death	0.893	0.011	93	773
	94	0.389	Death	0.891	0.011	94	772
	95	0.392	Death	0.89	0.011	95	771
	96	0.4	Death	0.889	0.011	96	770
	97	0.406	Death	0.888	0.011	97	769
	98	0.408	Death	0.887	0.011	98	768
	99	0.422	Death	0.886	0.011	99	767
	100	0.431	Death	0.885	0.011	100	766
	101	0.444	Death	0.883	0.011	101	765
	102	0.45	Death	0.882	0.011	102	764
	103	0.456	Death	0.881	0.011	103	763
	104	0.483	Death	0.88	0.011	104	762
	105	0.497	Death	0.879	0.011	105	761
	106	0.5	Death	0.878	0.011	106	760
	107	0.508	Death	0.876	0.011	107	759
	108	0.511	Death	0.875	0.011	108	758
	109	0.522	Death	0.874	0.011	109	757
	110	0.525	Death	0.873	0.011	110	756
	111	0.531	Death	0.872	0.011	111	755
	112	0.536	Death	0.871	0.011	112	754
	113	0.547	Death	0.87	0.011	113	753
	114	0.558	Death	0.868	0.011	114	752
	115	0.564	Death	0.867	0.012	115	751
	116	0.572	Death	0.866	0.012	116	750
	117	0.583	Death	.	.	117	749
	118	0.583	Death	0.864	0.012	118	748
	119	0.586	Death	0.863	0.012	119	747
	120	0.597	Death	0.861	0.012	120	746
	121	0.6	Death	0.86	0.012	121	745
	122	0.608	Death	0.859	0.012	122	744
	123	0.614	Death	0.858	0.012	123	743
	124	0.622	Death	0.857	0.012	124	742
	125	0.625	Death	.	.	125	741
	126	0.625	Death	.	.	126	740
	127	0.625	Death	0.853	0.012	127	739
	128	0.633	Death	0.852	0.012	128	738
	129	0.656	Death	0.851	0.012	129	737
	130	0.664	Death	0.85	0.012	130	736
	131	0.672	Death	0.849	0.012	131	735
	132	0.683	Death	0.848	0.012	132	734
	133	0.689	Death	0.846	0.012	133	733
	134	0.706	Death	0.845	0.012	134	732
	135	0.722	Death	0.844	0.012	135	731
	136	0.725	Death	0.843	0.012	136	730
	137	0.731	Death	0.842	0.012	137	729
	138	0.75	Death	0.841	0.012	138	728
	139	0.753	Death	0.839	0.012	139	727
	140	0.794	Death	0.838	0.013	140	726
	141	0.85	Death	0.837	0.013	141	725
	142	0.867	Death	.	.	142	724
	143	0.867	Death	0.835	0.013	143	723
	144	0.892	Death	0.834	0.013	144	722
	145	0.903	Death	0.833	0.013	145	721
	146	0.903	Alive	.	.	145	720
	147	0.944	Death	0.831	0.013	146	719
	148	0.95	Death	0.83	0.013	147	718
	149	0.964	Death	0.829	0.013	148	717
	150	0.972	Death	0.828	0.013	149	716
	151	0.983	Death	0.827	0.013	150	715
	152	0.989	Alive	.	.	150	714
	153	0.989	Alive	.	.	150	713
	154	0.994	Death	.	.	151	712
	155	0.994	Death	0.824	0.013	152	711
	156	1	Death	0.823	0.013	153	710
	157	1.036	Death	0.822	0.013	154	709
	158	1.039	Death	0.821	0.013	155	708
	159	1.047	Death	0.82	0.013	156	707
	160	1.061	Alive	.	.	156	706
	161	1.081	Alive	.	.	156	705
	162	1.081	Alive	.	.	156	704
	163	1.094	Alive	.	.	156	703
	164	1.094	Alive	.	.	156	702
	165	1.097	Alive	.	.	156	701
	166	1.111	Death	0.819	0.013	157	700
	167	1.119	Death	0.817	0.013	158	699
	168	1.119	Alive	.	.	158	698
	169	1.125	Death	0.816	0.013	159	697
	170	1.142	Death	0.815	0.013	160	696
	171	1.15	Alive	.	.	160	695
	172	1.156	Death	0.814	0.013	161	694
	173	1.167	Death	0.813	0.013	162	693
	174	1.167	Alive	.	.	162	692
	175	1.172	Alive	.	.	162	691
	176	1.186	Alive	.	.	162	690
	177	1.192	Alive	.	.	162	689
	178	1.194	Death	0.812	0.013	163	688
	179	1.2	Death	0.81	0.013	164	687
	180	1.225	Death	0.809	0.013	165	686
	181	1.228	Alive	.	.	165	685
	182	1.244	Alive	.	.	165	684
	183	1.247	Death	0.808	0.013	166	683
	184	1.247	Alive	.	.	166	682
	185	1.308	Alive	.	.	166	681
	186	1.311	Death	0.807	0.013	167	680
	187	1.322	Death	0.806	0.013	168	679
	188	1.35	Death	0.805	0.013	169	678
	189	1.358	Alive	.	.	169	677
	190	1.4	Alive	.	.	169	676
	191	1.417	Alive	.	.	169	675
	192	1.417	Alive	.	.	169	674
	193	1.431	Alive	.	.	169	673
	194	1.467	Death	.	.	170	672
	195	1.467	Death	0.802	0.014	171	671
	196	1.486	Death	0.801	0.014	172	670
	197	1.497	Alive	.	.	172	669
	198	1.503	Death	0.8	0.014	173	668
	199	1.506	Death	0.799	0.014	174	667
	200	1.508	Death	0.797	0.014	175	666
	201	1.519	Alive	.	.	175	665
	202	1.544	Death	0.796	0.014	176	664
	203	1.583	Alive	.	.	176	663
	204	1.592	Alive	.	.	176	662
	205	1.597	Death	0.795	0.014	177	661
	206	1.597	Alive	.	.	177	660
	207	1.603	Death	.	.	178	659
	208	1.603	Death	0.793	0.014	179	658
	209	1.628	Alive	.	.	179	657
	210	1.65	Death	0.791	0.014	180	656
	211	1.65	Alive	.	.	180	655
	212	1.656	Death	0.79	0.014	181	654
	213	1.664	Death	0.789	0.014	182	653
	214	1.692	Death	0.788	0.014	183	652
	215	1.7	Death	0.786	0.014	184	651
	216	1.706	Death	.	.	185	650
	217	1.706	Death	.	.	186	649
	218	1.706	Death	0.783	0.014	187	648
	219	1.767	Alive	.	.	187	647
	220	1.769	Death	0.782	0.014	188	646
	221	1.794	Death	0.78	0.014	189	645
	222	1.819	Death	0.779	0.014	190	644
	223	1.844	Death	0.778	0.014	191	643
	224	1.875	Death	.	.	192	642
	225	1.875	Death	0.776	0.014	193	641
	226	1.878	Death	0.774	0.014	194	640
	227	1.881	Death	.	.	195	639
	228	1.881	Death	0.772	0.014	196	638
	229	1.894	Alive	.	.	196	637
	230	1.906	Death	0.771	0.014	197	636
	231	1.911	Death	0.77	0.014	198	635
	232	1.917	Death	.	.	199	634
	233	1.917	Death	0.767	0.014	200	633
	234	1.925	Alive	.	.	200	632
	235	1.978	Death	0.766	0.014	201	631
	236	1.986	Alive	.	.	201	630
	237	1.992	Death	0.765	0.014	202	629
	238	2	Alive	.	.	202	628
	239	2	Alive	.	.	202	627
	240	2.008	Alive	.	.	202	626
	241	2.022	Death	0.763	0.015	203	625
	242	2.025	Alive	.	.	203	624
	243	2.028	Death	0.762	0.015	204	623
	244	2.033	Alive	.	.	204	622
	245	2.044	Death	0.761	0.015	205	621
	246	2.069	Alive	.	.	205	620
	247	2.081	Death	0.76	0.015	206	619
	248	2.094	Death	0.759	0.015	207	618
	249	2.111	Death	0.757	0.015	208	617
	250	2.131	Death	0.756	0.015	209	616
	251	2.144	Death	0.755	0.015	210	615
	252	2.186	Alive	.	.	210	614
	253	2.197	Death	0.754	0.015	211	613
	254	2.231	Alive	.	.	211	612
	255	2.239	Alive	.	.	211	611
	256	2.242	Alive	.	.	211	610
	257	2.247	Death	0.752	0.015	212	609
	258	2.283	Alive	.	.	212	608
	259	2.294	Death	0.751	0.015	213	607
	260	2.294	Alive	.	.	213	606
	261	2.303	Alive	.	.	213	605
	262	2.306	Alive	.	.	213	604
	263	2.319	Death	0.75	0.015	214	603
	264	2.339	Alive	.	.	214	602
	265	2.342	Death	0.749	0.015	215	601
	266	2.356	Death	0.747	0.015	216	600
	267	2.364	Death	0.746	0.015	217	599
	268	2.364	Alive	.	.	217	598
	269	2.372	Alive	.	.	217	597
	270	2.375	Death	0.745	0.015	218	596
	271	2.461	Death	0.744	0.015	219	595
	272	2.472	Death	0.742	0.015	220	594
	273	2.478	Death	0.741	0.015	221	593
	274	2.497	Alive	.	.	221	592
	275	2.517	Death	0.74	0.015	222	591
	276	2.547	Death	0.739	0.015	223	590
	277	2.55	Alive	.	.	223	589
	278	2.594	Death	0.737	0.015	224	588
	279	2.625	Alive	.	.	224	587
	280	2.628	Death	0.736	0.015	225	586
	281	2.661	Alive	.	.	225	585
	282	2.672	Death	0.735	0.015	226	584
	283	2.692	Death	0.734	0.015	227	583
	284	2.714	Death	0.732	0.015	228	582
	285	2.731	Death	0.731	0.015	229	581
	286	2.742	Alive	.	.	229	580
	287	2.778	Death	0.73	0.015	230	579
	288	2.817	Death	0.729	0.015	231	578
	289	2.822	Death	0.727	0.015	232	577
	290	2.842	Death	0.726	0.015	233	576
	291	2.844	Death	0.725	0.015	234	575
	292	2.85	Alive	.	.	234	574
	293	2.856	Death	0.724	0.015	235	573
	294	2.869	Alive	.	.	235	572
	295	2.878	Death	0.722	0.015	236	571
	296	2.933	Death	0.721	0.015	237	570
	297	2.933	Alive	.	.	237	569
	298	2.958	Alive	.	.	237	568
	299	2.958	Alive	.	.	237	567
	300	2.983	Death	0.72	0.015	238	566
	301	2.986	Death	.	.	239	565
	302	2.986	Death	0.717	0.016	240	564
	303	2.992	Death	0.716	0.016	241	563
	304	2.997	Death	0.715	0.016	242	562
	305	3.011	Alive	.	.	242	561
	306	3.036	Alive	.	.	242	560
	307	3.047	Death	0.713	0.016	243	559
	308	3.064	Death	0.712	0.016	244	558
	309	3.111	Alive	.	.	244	557
	310	3.122	Death	0.711	0.016	245	556
	311	3.142	Death	0.71	0.016	246	555
	312	3.15	Death	.	.	247	554
	313	3.15	Death	0.707	0.016	248	553
	314	3.178	Alive	.	.	248	552
	315	3.203	Alive	.	.	248	551
	316	3.211	Alive	.	.	248	550
	317	3.214	Death	0.706	0.016	249	549
	318	3.239	Alive	.	.	249	548
	319	3.264	Alive	.	.	249	547
	320	3.311	Death	0.704	0.016	250	546
	321	3.314	Death	0.703	0.016	251	545
	322	3.331	Alive	.	.	251	544
	323	3.361	Death	0.702	0.016	252	543
	324	3.378	Alive	.	.	252	542
	325	3.386	Alive	.	.	252	541
	326	3.394	Death	0.701	0.016	253	540
	327	3.394	Alive	.	.	253	539
	328	3.414	Alive	.	.	253	538
	329	3.417	Alive	.	.	253	537
	330	3.417	Alive	.	.	253	536
	331	3.417	Alive	.	.	253	535
	332	3.483	Alive	.	.	253	534
	333	3.522	Alive	.	.	253	533
	334	3.542	Alive	.	.	253	532
	335	3.572	Alive	.	.	253	531
	336	3.6	Death	0.699	0.016	254	530
	337	3.617	Death	0.698	0.016	255	529
	338	3.617	Alive	.	.	255	528
	339	3.656	Alive	.	.	255	527
	340	3.661	Alive	.	.	255	526
	341	3.664	Alive	.	.	255	525
	342	3.711	Death	0.697	0.016	256	524
	343	3.742	Death	0.695	0.016	257	523
	344	3.781	Death	0.694	0.016	258	522
	345	3.781	Alive	.	.	258	521
	346	3.825	Alive	.	.	258	520
	347	3.839	Alive	.	.	258	519
	348	3.85	Death	0.693	0.016	259	518
	349	3.875	Death	0.691	0.016	260	517
	350	3.914	Death	0.69	0.016	261	516
	351	3.917	Alive	.	.	261	515
	352	3.933	Death	.	.	262	514
	353	3.933	Death	0.687	0.016	263	513
	354	3.944	Death	0.686	0.016	264	512
	355	3.978	Alive	.	.	264	511
	356	3.994	Alive	.	.	264	510
	357	3.997	Death	0.685	0.016	265	509
	358	3.997	Alive	.	.	265	508
	359	4	Alive	.	.	265	507
	360	4.031	Death	0.683	0.016	266	506
	361	4.033	Alive	.	.	266	505
	362	4.058	Alive	.	.	266	504
	363	4.064	Alive	.	.	266	503
	364	4.072	Alive	.	.	266	502
	365	4.089	Death	0.682	0.016	267	501
	366	4.1	Alive	.	.	267	500
	367	4.108	Death	0.681	0.016	268	499
	368	4.111	Alive	.	.	268	498
	369	4.142	Death	0.679	0.016	269	497
	370	4.153	Death	0.678	0.016	270	496
	371	4.167	Alive	.	.	270	495
	372	4.169	Death	0.676	0.016	271	494
	373	4.172	Death	0.675	0.016	272	493
	374	4.175	Alive	.	.	272	492
	375	4.186	Death	0.674	0.016	273	491
	376	4.208	Death	0.672	0.016	274	490
	377	4.239	Alive	.	.	274	489
	378	4.25	Alive	.	.	274	488
	379	4.272	Alive	.	.	274	487
	380	4.275	Alive	.	.	274	486
	381	4.278	Death	0.671	0.016	275	485
	382	4.283	Death	0.67	0.016	276	484
	383	4.289	Alive	.	.	276	483
	384	4.317	Alive	.	.	276	482
	385	4.328	Alive	.	.	276	481
	386	4.333	Alive	.	.	276	480
	387	4.367	Alive	.	.	276	479
	388	4.414	Alive	.	.	276	478
	389	4.447	Alive	.	.	276	477
	390	4.45	Death	0.668	0.016	277	476
	391	4.456	Death	0.667	0.016	278	475
	392	4.472	Alive	.	.	278	474
	393	4.475	Alive	.	.	278	473
	394	4.478	Alive	.	.	278	472
	395	4.511	Alive	.	.	278	471
	396	4.539	Alive	.	.	278	470
	397	4.558	Death	0.665	0.016	279	469
	398	4.575	Death	0.664	0.016	280	468
	399	4.583	Death	0.662	0.017	281	467
	400	4.6	Alive	.	.	281	466
	401	4.62	Alive	.	.	281	465
	402	4.631	Alive	.	.	281	464
	403	4.633	Death	0.661	0.017	282	463
	404	4.644	Alive	.	.	282	462
	405	4.647	Death	.	.	283	461
	406	4.647	Death	0.658	0.017	284	460
	407	4.661	Death	0.657	0.017	285	459
	408	4.747	Death	0.655	0.017	286	458
	409	4.75	Alive	.	.	286	457
	410	4.75	Alive	.	.	286	456
	411	4.764	Death	0.654	0.017	287	455
	412	4.792	Alive	.	.	287	454
	413	4.803	Alive	.	.	287	453
	414	4.819	Alive	.	.	287	452
	415	4.833	Alive	.	.	287	451
	416	4.836	Death	0.652	0.017	288	450
	417	4.839	Death	0.651	0.017	289	449
	418	4.844	Alive	.	.	289	448
	419	4.867	Death	0.65	0.017	290	447
	420	4.892	Alive	.	.	290	446
	421	4.942	Death	0.648	0.017	291	445
	422	5.003	Death	0.647	0.017	292	444
	423	5.011	Death	0.645	0.017	293	443
	424	5.036	Alive	.	.	293	442
	425	5.056	Death	0.644	0.017	294	441
	426	5.083	Death	0.642	0.017	295	440
	427	5.083	Alive	.	.	295	439
	428	5.106	Death	0.641	0.017	296	438
	429	5.108	Alive	.	.	296	437
	430	5.119	Alive	.	.	296	436
	431	5.119	Alive	.	.	296	435
	432	5.119	Alive	.	.	296	434
	433	5.139	Alive	.	.	296	433
	434	5.192	Alive	.	.	296	432
	435	5.192	Alive	.	.	296	431
	436	5.194	Death	0.639	0.017	297	430
	437	5.25	Alive	.	.	297	429
	438	5.275	Alive	.	.	297	428
	439	5.286	Alive	.	.	297	427
	440	5.292	Death	0.638	0.017	298	426
	441	5.292	Alive	.	.	298	425
	442	5.333	Alive	.	.	298	424
	443	5.342	Death	0.636	0.017	299	423
	444	5.372	Alive	.	.	299	422
	445	5.372	Alive	.	.	299	421
	446	5.383	Death	0.635	0.017	300	420
	447	5.392	Death	0.633	0.017	301	419
	448	5.4	Death	0.632	0.017	302	418
	449	5.414	Alive	.	.	302	417
	450	5.414	Alive	.	.	302	416
	451	5.417	Alive	.	.	302	415
	452	5.431	Death	0.63	0.017	303	414
	453	5.439	Death	0.629	0.017	304	413
	454	5.458	Alive	.	.	304	412
	455	5.489	Death	0.627	0.017	305	411
	456	5.5	Alive	.	.	305	410
	457	5.506	Alive	.	.	305	409
	458	5.525	Alive	.	.	305	408
	459	5.528	Alive	.	.	305	407
	460	5.547	Death	0.626	0.017	306	406
	461	5.556	Alive	.	.	306	405
	462	5.581	Alive	.	.	306	404
	463	5.594	Alive	.	.	306	403
	464	5.597	Alive	.	.	306	402
	465	5.614	Alive	.	.	306	401
	466	5.65	Alive	.	.	306	400
	467	5.667	Alive	.	.	306	399
	468	5.669	Death	0.624	0.017	307	398
	469	5.681	Alive	.	.	307	397
	470	5.772	Death	0.622	0.017	308	396
	471	5.783	Death	0.621	0.017	309	395
	472	5.897	Death	0.619	0.017	310	394
	473	5.9	Alive	.	.	310	393
	474	5.944	Death	0.618	0.017	311	392
	475	5.953	Death	0.616	0.017	312	391
	476	5.997	Death	0.615	0.017	313	390
	477	6.006	Death	0.613	0.017	314	389
	478	6.039	Alive	.	.	314	388
	479	6.089	Alive	.	.	314	387
	480	6.097	Alive	.	.	314	386
	481	6.169	Death	0.611	0.017	315	385
	482	6.192	Alive	.	.	315	384
	483	6.283	Death	0.61	0.017	316	383
	484	6.308	Death	0.608	0.017	317	382
	485	6.331	Alive	.	.	317	381
	486	6.339	Alive	.	.	317	380
	487	6.342	Alive	.	.	317	379
	488	6.361	Death	0.607	0.017	318	378
	489	6.392	Alive	.	.	318	377
	490	6.439	Death	0.605	0.018	319	376
	491	6.442	Death	0.603	0.018	320	375
	492	6.456	Alive	.	.	320	374
	493	6.467	Alive	.	.	320	373
	494	6.483	Alive	.	.	320	372
	495	6.514	Alive	.	.	320	371
	496	6.531	Alive	.	.	320	370
	497	6.542	Death	0.602	0.018	321	369
	498	6.553	Death	0.6	0.018	322	368
	499	6.561	Death	0.599	0.018	323	367
	500	6.583	Death	0.597	0.018	324	366
	501	6.589	Death	0.595	0.018	325	365
	502	6.667	Alive	.	.	325	364
	503	6.692	Alive	.	.	325	363
	504	6.764	Death	0.594	0.018	326	362
	505	6.772	Death	0.592	0.018	327	361
	506	6.789	Death	0.59	0.018	328	360
	507	6.794	Death	0.589	0.018	329	359
	508	6.886	Death	0.587	0.018	330	358
	509	6.922	Death	0.585	0.018	331	357
	510	6.956	Alive	.	.	331	356
	511	6.969	Death	0.584	0.018	332	355
	512	6.981	Death	0.582	0.018	333	354
	513	6.997	Death	0.581	0.018	334	353
	514	6.997	Alive	.	.	334	352
	515	7	Alive	.	.	334	351
	516	7.017	Alive	.	.	334	350
	517	7.097	Death	0.579	0.018	335	349
	518	7.114	Alive	.	.	335	348
	519	7.136	Death	0.577	0.018	336	347
	520	7.153	Death	0.576	0.018	337	346
	521	7.167	Alive	.	.	337	345
	522	7.186	Alive	.	.	337	344
	523	7.228	Death	0.574	0.018	338	343
	524	7.231	Alive	.	.	338	342
	525	7.233	Alive	.	.	338	341
	526	7.306	Alive	.	.	338	340
	527	7.322	Alive	.	.	338	339
	528	7.356	Death	0.572	0.018	339	338
	529	7.375	Alive	.	.	339	337
	530	7.375	Alive	.	.	339	336
	531	7.381	Alive	.	.	339	335
	532	7.389	Alive	.	.	339	334
	533	7.417	Death	0.57	0.018	340	333
	534	7.417	Alive	.	.	340	332
	535	7.439	Death	0.569	0.018	341	331
	536	7.444	Alive	.	.	341	330
	537	7.456	Death	0.567	0.018	342	329
	538	7.467	Death	0.565	0.018	343	328
	539	7.492	Death	0.564	0.018	344	327
	540	7.506	Death	0.562	0.018	345	326
	541	7.567	Alive	.	.	345	325
	542	7.569	Alive	.	.	345	324
	543	7.592	Alive	.	.	345	323
	544	7.594	Alive	.	.	345	322
	545	7.597	Death	0.56	0.018	346	321
	546	7.597	Alive	.	.	346	320
	547	7.619	Death	0.558	0.018	347	319
	548	7.653	Alive	.	.	347	318
	549	7.703	Death	0.557	0.018	348	317
	550	7.736	Death	0.555	0.018	349	316
	551	7.761	Death	0.553	0.018	350	315
	552	7.783	Alive	.	.	350	314
	553	7.786	Death	0.551	0.018	351	313
	554	7.856	Death	0.55	0.018	352	312
	555	7.878	Alive	.	.	352	311
	556	7.878	Alive	.	.	352	310
	557	7.878	Alive	.	.	352	309
	558	7.95	Death	0.548	0.018	353	308
	559	7.964	Alive	.	.	353	307
	560	8.042	Death	.	.	354	306
	561	8.042	Death	0.544	0.018	355	305
	562	8.067	Alive	.	.	355	304
	563	8.081	Death	0.542	0.018	356	303
	564	8.117	Alive	.	.	356	302
	565	8.125	Alive	.	.	356	301
	566	8.156	Alive	.	.	356	300
	567	8.175	Alive	.	.	356	299
	568	8.225	Alive	.	.	356	298
	569	8.231	Alive	.	.	356	297
	570	8.233	Death	0.541	0.019	357	296
	571	8.264	Alive	.	.	357	295
	572	8.272	Alive	.	.	357	294
	573	8.306	Death	0.539	0.019	358	293
	574	8.383	Alive	.	.	358	292
	575	8.392	Alive	.	.	358	291
	576	8.397	Alive	.	.	358	290
	577	8.397	Alive	.	.	358	289
	578	8.403	Alive	.	.	358	288
	579	8.406	Alive	.	.	358	287
	580	8.408	Death	0.537	0.019	359	286
	581	8.417	Alive	.	.	359	285
	582	8.428	Alive	.	.	359	284
	583	8.431	Alive	.	.	359	283
	584	8.467	Alive	.	.	359	282
	585	8.469	Alive	.	.	359	281
	586	8.5	Alive	.	.	359	280
	587	8.503	Death	0.535	0.019	360	279
	588	8.514	Alive	.	.	360	278
	589	8.528	Alive	.	.	360	277
	590	8.531	Alive	.	.	360	276
	591	8.544	Alive	.	.	360	275
	592	8.556	Alive	.	.	360	274
	593	8.581	Alive	.	.	360	273
	594	8.611	Death	0.533	0.019	361	272
	595	8.619	Death	0.531	0.019	362	271
	596	8.644	Alive	.	.	362	270
	597	8.661	Alive	.	.	362	269
	598	8.694	Alive	.	.	362	268
	599	8.706	Alive	.	.	362	267
	600	8.711	Alive	.	.	362	266
	601	8.725	Alive	.	.	362	265
	602	8.819	Alive	.	.	362	264
	603	8.833	Alive	.	.	362	263
	604	8.833	Alive	.	.	362	262
	605	8.864	Alive	.	.	362	261
	606	8.875	Alive	.	.	362	260
	607	8.875	Alive	.	.	362	259
	608	8.897	Alive	.	.	362	258
	609	8.9	Death	0.529	0.019	363	257
	610	8.922	Death	0.527	0.019	364	256
	611	8.931	Alive	.	.	364	255
	612	8.936	Alive	.	.	364	254
	613	9.083	Alive	.	.	364	253
	614	9.122	Death	0.525	0.019	365	252
	615	9.131	Alive	.	.	365	251
	616	9.144	Death	0.523	0.019	366	250
	617	9.178	Alive	.	.	366	249
	618	9.25	Alive	.	.	366	248
	619	9.261	Alive	.	.	366	247
	620	9.4	Alive	.	.	366	246
	621	9.422	Alive	.	.	366	245
	622	9.436	Alive	.	.	366	244
	623	9.489	Death	0.521	0.019	367	243
	624	9.522	Alive	.	.	367	242
	625	9.622	Death	0.518	0.019	368	241
	626	9.647	Alive	.	.	368	240
	627	9.678	Alive	.	.	368	239
	628	9.706	Alive	.	.	368	238
	629	9.717	Alive	.	.	368	237
	630	9.722	Alive	.	.	368	236
	631	9.725	Alive	.	.	368	235
	632	9.739	Alive	.	.	368	234
	633	9.744	Death	0.516	0.019	369	233
	634	9.747	Alive	.	.	369	232
	635	9.839	Alive	.	.	369	231
	636	9.861	Death	0.514	0.019	370	230
	637	9.867	Alive	.	.	370	229
	638	9.889	Alive	.	.	370	228
	639	9.944	Alive	.	.	370	227
	640	9.944	Alive	.	.	370	226
	641	9.947	Alive	.	.	370	225
	642	9.95	Alive	.	.	370	224
	643	9.964	Alive	.	.	370	223
	644	9.975	Alive	.	.	370	222
	645	9.989	Alive	.	.	370	221
	646	9.994	Alive	.	.	370	220
	647	10.014	Alive	.	.	370	219
	648	10.044	Alive	.	.	370	218
	649	10.061	Alive	.	.	370	217
	650	10.067	Death	0.512	0.019	371	216
	651	10.069	Death	0.509	0.019	372	215
	652	10.081	Alive	.	.	372	214
	653	10.106	Alive	.	.	372	213
	654	10.122	Alive	.	.	372	212
	655	10.125	Alive	.	.	372	211
	656	10.144	Alive	.	.	372	210
	657	10.194	Death	0.507	0.019	373	209
	658	10.206	Alive	.	.	373	208
	659	10.231	Alive	.	.	373	207
	660	10.231	Alive	.	.	373	206
	661	10.236	Alive	.	.	373	205
	662	10.239	Alive	.	.	373	204
	663	10.256	Alive	.	.	373	203
	664	10.256	Alive	.	.	373	202
	665	10.267	Death	0.504	0.019	374	201
	666	10.269	Alive	.	.	374	200
	667	10.278	Alive	.	.	374	199
	668	10.292	Alive	.	.	374	198
	669	10.308	Alive	.	.	374	197
	670	10.347	Alive	.	.	374	196
	671	10.353	Alive	.	.	374	195
	672	10.361	Death	0.502	0.019	375	194
	673	10.389	Alive	.	.	375	193
	674	10.392	Alive	.	.	375	192
	675	10.397	Alive	.	.	375	191
	676	10.403	Alive	.	.	375	190
	677	10.428	Alive	.	.	375	189
	678	10.5	Alive	.	.	375	188
	679	10.531	Alive	.	.	375	187
	680	10.539	Alive	.	.	375	186
	681	10.539	Alive	.	.	375	185
	682	10.542	Alive	.	.	375	184
	683	10.567	Alive	.	.	375	183
	684	10.583	Alive	.	.	375	182
	685	10.633	Alive	.	.	375	181
	686	10.647	Alive	.	.	375	180
	687	10.697	Alive	.	.	375	179
	688	10.725	Death	0.499	0.019	376	178
	689	10.792	Death	0.496	0.02	377	177
	690	10.806	Alive	.	.	377	176
	691	10.844	Alive	.	.	377	175
	692	10.894	Alive	.	.	377	174
	693	10.928	Alive	.	.	377	173
	694	10.964	Alive	.	.	377	172
	695	11.017	Alive	.	.	377	171
	696	11.022	Alive	.	.	377	170
	697	11.025	Alive	.	.	377	169
	698	11.05	Alive	.	.	377	168
	699	11.103	Alive	.	.	377	167
	700	11.142	Alive	.	.	377	166
	701	11.167	Alive	.	.	377	165
	702	11.172	Death	0.493	0.02	378	164
	703	11.197	Alive	.	.	378	163
	704	11.197	Alive	.	.	378	162
	705	11.206	Alive	.	.	378	161
	706	11.217	Alive	.	.	378	160
	707	11.256	Alive	.	.	378	159
	708	11.292	Alive	.	.	378	158
	709	11.411	Alive	.	.	378	157
	710	11.428	Alive	.	.	378	156
	711	11.436	Alive	.	.	378	155
	712	11.458	Alive	.	.	378	154
	713	11.467	Alive	.	.	378	153
	714	11.475	Alive	.	.	378	152
	715	11.5	Alive	.	.	378	151
	716	11.508	Alive	.	.	378	150
	717	11.556	Alive	.	.	378	149
	718	11.628	Alive	.	.	378	148
	719	11.636	Alive	.	.	378	147
	720	11.644	Alive	.	.	378	146
	721	11.65	Death	0.49	0.02	379	145
	722	11.656	Alive	.	.	379	144
	723	11.667	Alive	.	.	379	143
	724	11.75	Alive	.	.	379	142
	725	11.769	Death	0.486	0.02	380	141
	726	11.772	Alive	.	.	380	140
	727	11.792	Alive	.	.	380	139
	728	11.797	Alive	.	.	380	138
	729	11.825	Alive	.	.	380	137
	730	11.831	Alive	.	.	380	136
	731	11.833	Alive	.	.	380	135
	732	11.861	Alive	.	.	380	134
	733	11.864	Alive	.	.	380	133
	734	11.869	Alive	.	.	380	132
	735	11.869	Alive	.	.	380	131
	736	11.889	Death	0.483	0.02	381	130
	737	11.897	Alive	.	.	381	129
	738	11.903	Alive	.	.	381	128
	739	11.911	Alive	.	.	381	127
	740	11.922	Alive	.	.	381	126
	741	11.922	Alive	.	.	381	125
	742	11.958	Alive	.	.	381	124
	743	11.983	Alive	.	.	381	123
	744	11.986	Alive	.	.	381	122
	745	12.014	Alive	.	.	381	121
	746	12.036	Alive	.	.	381	120
	747	12.067	Alive	.	.	381	119
	748	12.072	Alive	.	.	381	118
	749	12.081	Alive	.	.	381	117
	750	12.092	Death	0.478	0.02	382	116
	751	12.094	Alive	.	.	382	115
	752	12.133	Alive	.	.	382	114
	753	12.144	Alive	.	.	382	113
	754	12.161	Alive	.	.	382	112
	755	12.161	Alive	.	.	382	111
	756	12.161	Alive	.	.	382	110
	757	12.186	Alive	.	.	382	109
	758	12.2	Alive	.	.	382	108
	759	12.206	Alive	.	.	382	107
	760	12.214	Death	0.474	0.021	383	106
	761	12.281	Alive	.	.	383	105
	762	12.306	Alive	.	.	383	104
	763	12.311	Alive	.	.	383	103
	764	12.331	Alive	.	.	383	102
	765	12.344	Alive	.	.	383	101
	766	12.358	Alive	.	.	383	100
	767	12.358	Alive	.	.	383	99
	768	12.367	Alive	.	.	383	98
	769	12.372	Alive	.	.	383	97
	770	12.397	Alive	.	.	383	96
	771	12.422	Alive	.	.	383	95
	772	12.428	Alive	.	.	383	94
	773	12.458	Alive	.	.	383	93
	774	12.458	Alive	.	.	383	92
	775	12.464	Alive	.	.	383	91
	776	12.467	Alive	.	.	383	90
	777	12.469	Alive	.	.	383	89
	778	12.475	Alive	.	.	383	88
	779	12.475	Alive	.	.	383	87
	780	12.481	Alive	.	.	383	86
	781	12.5	Alive	.	.	383	85
	782	12.511	Alive	.	.	383	84
	783	12.539	Alive	.	.	383	83
	784	12.539	Alive	.	.	383	82
	785	12.556	Alive	.	.	383	81
	786	12.575	Alive	.	.	383	80
	787	12.581	Alive	.	.	383	79
	788	12.583	Alive	.	.	383	78
	789	12.583	Alive	.	.	383	77
	790	12.603	Alive	.	.	383	76
	791	12.628	Alive	.	.	383	75
	792	12.628	Alive	.	.	383	74
	793	12.633	Alive	.	.	383	73
	794	12.636	Death	0.468	0.021	384	72
	795	12.644	Alive	.	.	384	71
	796	12.667	Alive	.	.	384	70
	797	12.683	Alive	.	.	384	69
	798	12.697	Alive	.	.	384	68
	799	12.711	Death	0.461	0.022	385	67
	800	12.728	Alive	.	.	385	66
	801	12.747	Alive	.	.	385	65
	802	12.772	Alive	.	.	385	64
	803	12.772	Alive	.	.	385	63
	804	12.783	Alive	.	.	385	62
	805	12.814	Alive	.	.	385	61
	806	12.825	Alive	.	.	385	60
	807	12.858	Alive	.	.	385	59
	808	12.883	Alive	.	.	385	58
	809	12.906	Alive	.	.	385	57
	810	12.917	Alive	.	.	385	56
	811	12.942	Death	0.452	0.023	386	55
	812	12.95	Alive	.	.	386	54
	813	12.964	Alive	.	.	386	53
	814	12.964	Alive	.	.	386	52
	815	12.981	Alive	.	.	386	51
	816	13	Alive	.	.	386	50
	817	13.006	Alive	.	.	386	49
	818	13.014	Alive	.	.	386	48
	819	13.022	Alive	.	.	386	47
	820	13.025	Alive	.	.	386	46
	821	13.036	Alive	.	.	386	45
	822	13.078	Alive	.	.	386	44
	823	13.108	Alive	.	.	386	43
	824	13.139	Alive	.	.	386	42
	825	13.153	Alive	.	.	386	41
	826	13.167	Alive	.	.	386	40
	827	13.172	Alive	.	.	386	39
	828	13.189	Alive	.	.	386	38
	829	13.2	Alive	.	.	386	37
	830	13.211	Alive	.	.	386	36
	831	13.225	Alive	.	.	386	35
	832	13.225	Alive	.	.	386	34
	833	13.247	Alive	.	.	386	33
	834	13.247	Alive	.	.	386	32
	835	13.247	Alive	.	.	386	31
	836	13.267	Alive	.	.	386	30
	837	13.3	Alive	.	.	386	29
	838	13.311	Alive	.	.	386	28
	839	13.311	Alive	.	.	386	27
	840	13.322	Alive	.	.	386	26
	841	13.325	Alive	.	.	386	25
	842	13.325	Alive	.	.	386	24
	843	13.372	Alive	.	.	386	23
	844	13.414	Alive	.	.	386	22
	845	13.417	Alive	.	.	386	21
	846	13.478	Alive	.	.	386	20
	847	13.478	Alive	.	.	386	19
	848	13.5	Alive	.	.	386	18
	849	13.528	Alive	.	.	386	17
	850	13.561	Alive	.	.	386	16
	851	13.567	Alive	.	.	386	15
	852	13.583	Alive	.	.	386	14
	853	13.633	Alive	.	.	386	13
	854	13.65	Alive	.	.	386	12
	855	13.694	Alive	.	.	386	11
	856	13.694	Alive	.	.	386	10
	857	13.703	Alive	.	.	386	9
	858	13.706	Alive	.	.	386	8
	859	13.728	Alive	.	.	386	7
	860	13.739	Alive	.	.	386	6
	861	13.756	Alive	.	.	386	5
	862	13.767	Alive	.	.	386	4
	863	13.797	Alive	.	.	386	3
	864	13.803	Alive	.	.	386	2
	865	13.811	Alive	.	.	386	1
	866	13.814	Alive	.	.	386	0
Yes	1	0.003	Death	0.998	0.002	1	559
	2	0.006	Death	0.996	0.003	2	558
	3	0.014	Death	0.995	0.003	3	557
	4	0.017	Death	0.993	0.004	4	556
	5	0.019	Death	0.991	0.004	5	555
	6	0.025	Death	0.989	0.004	6	554
	7	0.028	Death	.	.	7	553
	8	0.028	Death	0.986	0.005	8	552
	9	0.031	Death	.	.	9	551
	10	0.031	Death	0.982	0.006	10	550
	11	0.036	Death	0.98	0.006	11	549
	12	0.039	Death	.	.	12	548
	13	0.039	Death	0.977	0.006	13	547
	14	0.042	Death	0.975	0.007	14	546
	15	0.044	Death	.	.	15	545
	16	0.044	Death	0.971	0.007	16	544
	17	0.053	Death	0.97	0.007	17	543
	18	0.056	Death	0.968	0.007	18	542
	19	0.061	Death	0.966	0.008	19	541
	20	0.064	Death	0.964	0.008	20	540
	21	0.069	Death	0.963	0.008	21	539
	22	0.078	Death	0.961	0.008	22	538
	23	0.081	Death	0.959	0.008	23	537
	24	0.092	Death	0.957	0.009	24	536
	25	0.1	Death	0.955	0.009	25	535
	26	0.103	Death	.	.	26	534
	27	0.103	Death	0.952	0.009	27	533
	28	0.108	Death	0.95	0.009	28	532
	29	0.111	Death	0.948	0.009	29	531
	30	0.119	Death	.	.	30	530
	31	0.119	Death	.	.	31	529
	32	0.119	Death	0.943	0.01	32	528
	33	0.128	Death	0.941	0.01	33	527
	34	0.136	Death	0.939	0.01	34	526
	35	0.15	Death	0.937	0.01	35	525
	36	0.156	Death	0.936	0.01	36	524
	37	0.161	Death	0.934	0.01	37	523
	38	0.167	Death	0.932	0.011	38	522
	39	0.169	Death	0.93	0.011	39	521
	40	0.181	Death	0.929	0.011	40	520
	41	0.189	Death	0.927	0.011	41	519
	42	0.208	Death	0.925	0.011	42	518
	43	0.253	Death	0.923	0.011	43	517
	44	0.256	Death	0.921	0.011	44	516
	45	0.269	Death	0.92	0.011	45	515
	46	0.272	Death	0.918	0.012	46	514
	47	0.278	Death	0.916	0.012	47	513
	48	0.331	Death	0.914	0.012	48	512
	49	0.378	Death	0.912	0.012	49	511
	50	0.381	Death	0.911	0.012	50	510
	51	0.406	Death	0.909	0.012	51	509
	52	0.408	Death	0.907	0.012	52	508
	53	0.417	Death	0.905	0.012	53	507
	54	0.419	Death	0.904	0.012	54	506
	55	0.431	Death	0.902	0.013	55	505
	56	0.433	Death	.	.	56	504
	57	0.433	Death	0.898	0.013	57	503
	58	0.436	Death	0.896	0.013	58	502
	59	0.453	Death	0.895	0.013	59	501
	60	0.458	Death	0.893	0.013	60	500
	61	0.467	Death	0.891	0.013	61	499
	62	0.492	Death	.	.	62	498
	63	0.492	Death	0.887	0.013	63	497
	64	0.503	Death	0.886	0.013	64	496
	65	0.506	Death	.	.	65	495
	66	0.506	Death	0.882	0.014	66	494
	67	0.558	Death	0.88	0.014	67	493
	68	0.644	Death	0.879	0.014	68	492
	69	0.647	Death	0.877	0.014	69	491
	70	0.664	Death	0.875	0.014	70	490
	71	0.694	Death	0.873	0.014	71	489
	72	0.753	Death	0.871	0.014	72	488
	73	0.772	Death	0.87	0.014	73	487
	74	0.786	Death	0.868	0.014	74	486
	75	0.8	Death	0.866	0.014	75	485
	76	0.847	Death	.	.	76	484
	77	0.847	Death	0.862	0.015	77	483
	78	0.85	Death	0.861	0.015	78	482
	79	0.886	Death	0.859	0.015	79	481
	80	0.911	Alive	.	.	79	480
	81	0.917	Death	.	.	80	479
	82	0.917	Death	0.855	0.015	81	478
	83	0.925	Death	0.854	0.015	82	477
	84	0.933	Death	0.852	0.015	83	476
	85	0.933	Alive	.	.	83	475
	86	0.964	Alive	.	.	83	474
	87	0.981	Alive	.	.	83	473
	88	1	Alive	.	.	83	472
	89	1.022	Death	0.85	0.015	84	471
	90	1.022	Alive	.	.	84	470
	91	1.033	Death	0.848	0.015	85	469
	92	1.033	Alive	.	.	85	468
	93	1.036	Death	0.846	0.015	86	467
	94	1.047	Alive	.	.	86	466
	95	1.058	Death	0.845	0.015	87	465
	96	1.058	Alive	.	.	87	464
	97	1.078	Alive	.	.	87	463
	98	1.092	Death	0.843	0.015	88	462
	99	1.117	Death	0.841	0.015	89	461
	100	1.122	Death	0.839	0.016	90	460
	101	1.133	Alive	.	.	90	459
	102	1.167	Alive	.	.	90	458
	103	1.172	Alive	.	.	90	457
	104	1.186	Alive	.	.	90	456
	105	1.208	Alive	.	.	90	455
	106	1.211	Alive	.	.	90	454
	107	1.219	Alive	.	.	90	453
	108	1.231	Death	0.837	0.016	91	452
	109	1.242	Death	0.835	0.016	92	451
	110	1.244	Death	0.834	0.016	93	450
	111	1.289	Alive	.	.	93	449
	112	1.317	Death	0.832	0.016	94	448
	113	1.386	Death	.	.	95	447
	114	1.386	Death	0.828	0.016	96	446
	115	1.389	Death	0.826	0.016	97	445
	116	1.417	Alive	.	.	97	444
	117	1.417	Alive	.	.	97	443
	118	1.419	Death	0.824	0.016	98	442
	119	1.464	Alive	.	.	98	441
	120	1.481	Alive	.	.	98	440
	121	1.514	Alive	.	.	98	439
	122	1.547	Death	0.822	0.016	99	438
	123	1.594	Alive	.	.	99	437
	124	1.603	Death	0.82	0.016	100	436
	125	1.617	Alive	.	.	100	435
	126	1.631	Death	0.819	0.016	101	434
	127	1.636	Death	0.817	0.016	102	433
	128	1.653	Alive	.	.	102	432
	129	1.667	Death	0.815	0.016	103	431
	130	1.708	Alive	.	.	103	430
	131	1.711	Death	0.813	0.017	104	429
	132	1.711	Alive	.	.	104	428
	133	1.753	Death	0.811	0.017	105	427
	134	1.761	Death	0.809	0.017	106	426
	135	1.8	Death	0.807	0.017	107	425
	136	1.828	Death	0.805	0.017	108	424
	137	1.903	Death	0.803	0.017	109	423
	138	1.922	Alive	.	.	109	422
	139	1.925	Alive	.	.	109	421
	140	1.964	Alive	.	.	109	420
	141	1.967	Death	0.801	0.017	110	419
	142	1.986	Death	0.8	0.017	111	418
	143	1.994	Death	0.798	0.017	112	417
	144	2	Alive	.	.	112	416
	145	2.022	Alive	.	.	112	415
	146	2.067	Alive	.	.	112	414
	147	2.153	Death	.	.	113	413
	148	2.153	Death	0.794	0.017	114	412
	149	2.158	Death	0.792	0.017	115	411
	150	2.167	Death	0.79	0.017	116	410
	151	2.169	Death	0.788	0.017	117	409
	152	2.189	Death	0.786	0.017	118	408
	153	2.219	Death	0.784	0.018	119	407
	154	2.242	Alive	.	.	119	406
	155	2.322	Alive	.	.	119	405
	156	2.325	Alive	.	.	119	404
	157	2.344	Alive	.	.	119	403
	158	2.353	Death	0.782	0.018	120	402
	159	2.367	Death	0.78	0.018	121	401
	160	2.403	Alive	.	.	121	400
	161	2.406	Death	0.778	0.018	122	399
	162	2.408	Death	.	.	123	398
	163	2.408	Death	0.774	0.018	124	397
	164	2.408	Alive	.	.	124	396
	165	2.411	Alive	.	.	124	395
	166	2.439	Alive	.	.	124	394
	167	2.442	Alive	.	.	124	393
	168	2.447	Death	0.772	0.018	125	392
	169	2.453	Alive	.	.	125	391
	170	2.456	Death	0.77	0.018	126	390
	171	2.489	Alive	.	.	126	389
	172	2.5	Death	0.769	0.018	127	388
	173	2.5	Alive	.	.	127	387
	174	2.506	Alive	.	.	127	386
	175	2.556	Alive	.	.	127	385
	176	2.558	Alive	.	.	127	384
	177	2.592	Alive	.	.	127	383
	178	2.622	Death	0.766	0.018	128	382
	179	2.633	Death	0.764	0.018	129	381
	180	2.636	Death	0.762	0.018	130	380
	181	2.639	Alive	.	.	130	379
	182	2.639	Alive	.	.	130	378
	183	2.661	Death	0.76	0.018	131	377
	184	2.672	Death	.	.	132	376
	185	2.672	Death	0.756	0.018	133	375
	186	2.678	Death	0.754	0.018	134	374
	187	2.703	Death	0.752	0.019	135	373
	188	2.708	Death	0.75	0.019	136	372
	189	2.708	Alive	.	.	136	371
	190	2.731	Death	0.748	0.019	137	370
	191	2.756	Death	0.746	0.019	138	369
	192	2.758	Alive	.	.	138	368
	193	2.761	Death	0.744	0.019	139	367
	194	2.839	Alive	.	.	139	366
	195	2.847	Death	0.742	0.019	140	365
	196	2.864	Alive	.	.	140	364
	197	2.872	Alive	.	.	140	363
	198	2.889	Alive	.	.	140	362
	199	2.9	Alive	.	.	140	361
	200	2.922	Alive	.	.	140	360
	201	2.922	Alive	.	.	140	359
	202	2.928	Death	0.74	0.019	141	358
	203	2.942	Alive	.	.	141	357
	204	2.969	Alive	.	.	141	356
	205	2.978	Alive	.	.	141	355
	206	3.05	Alive	.	.	141	354
	207	3.05	Alive	.	.	141	353
	208	3.053	Alive	.	.	141	352
	209	3.069	Death	0.738	0.019	142	351
	210	3.122	Alive	.	.	142	350
	211	3.164	Death	0.736	0.019	143	349
	212	3.167	Alive	.	.	143	348
	213	3.203	Alive	.	.	143	347
	214	3.225	Alive	.	.	143	346
	215	3.247	Alive	.	.	143	345
	216	3.25	Alive	.	.	143	344
	217	3.308	Death	0.734	0.019	144	343
	218	3.319	Alive	.	.	144	342
	219	3.342	Alive	.	.	144	341
	220	3.35	Alive	.	.	144	340
	221	3.386	Death	0.732	0.019	145	339
	222	3.389	Death	0.73	0.019	146	338
	223	3.417	Alive	.	.	146	337
	224	3.425	Alive	.	.	146	336
	225	3.428	Death	0.727	0.019	147	335
	226	3.436	Alive	.	.	147	334
	227	3.514	Alive	.	.	147	333
	228	3.531	Alive	.	.	147	332
	229	3.564	Alive	.	.	147	331
	230	3.611	Death	0.725	0.019	148	330
	231	3.614	Death	0.723	0.019	149	329
	232	3.628	Death	0.721	0.019	150	328
	233	3.692	Alive	.	.	150	327
	234	3.711	Alive	.	.	150	326
	235	3.747	Alive	.	.	150	325
	236	3.756	Alive	.	.	150	324
	237	3.775	Death	0.719	0.02	151	323
	238	3.822	Alive	.	.	151	322
	239	3.889	Death	0.716	0.02	152	321
	240	3.892	Alive	.	.	152	320
	241	3.894	Death	0.714	0.02	153	319
	242	3.903	Death	0.712	0.02	154	318
	243	3.922	Death	0.71	0.02	155	317
	244	3.958	Death	0.707	0.02	156	316
	245	3.964	Death	.	.	157	315
	246	3.964	Death	0.703	0.02	158	314
	247	3.969	Alive	.	.	158	313
	248	4.028	Alive	.	.	158	312
	249	4.044	Alive	.	.	158	311
	250	4.05	Alive	.	.	158	310
	251	4.058	Death	0.701	0.02	159	309
	252	4.083	Alive	.	.	159	308
	253	4.089	Death	0.698	0.02	160	307
	254	4.094	Death	0.696	0.02	161	306
	255	4.106	Death	0.694	0.02	162	305
	256	4.106	Alive	.	.	162	304
	257	4.114	Death	0.692	0.02	163	303
	258	4.131	Alive	.	.	163	302
	259	4.133	Alive	.	.	163	301
	260	4.136	Death	0.689	0.02	164	300
	261	4.153	Death	.	.	165	299
	262	4.153	Death	0.685	0.021	166	298
	263	4.164	Death	0.682	0.021	167	297
	264	4.181	Death	0.68	0.021	168	296
	265	4.2	Alive	.	.	168	295
	266	4.25	Death	0.678	0.021	169	294
	267	4.25	Alive	.	.	169	293
	268	4.269	Death	.	.	170	292
	269	4.269	Death	0.673	0.021	171	291
	270	4.278	Death	0.671	0.021	172	290
	271	4.278	Alive	.	.	172	289
	272	4.314	Death	0.668	0.021	173	288
	273	4.322	Alive	.	.	173	287
	274	4.347	Death	0.666	0.021	174	286
	275	4.361	Death	0.664	0.021	175	285
	276	4.433	Death	0.661	0.021	176	284
	277	4.444	Alive	.	.	176	283
	278	4.533	Death	0.659	0.021	177	282
	279	4.539	Death	0.657	0.021	178	281
	280	4.542	Alive	.	.	178	280
	281	4.569	Alive	.	.	178	279
	282	4.7	Alive	.	.	178	278
	283	4.756	Death	0.654	0.021	179	277
	284	4.789	Alive	.	.	179	276
	285	4.797	Alive	.	.	179	275
	286	4.819	Alive	.	.	179	274
	287	4.878	Alive	.	.	179	273
	288	4.894	Death	0.652	0.021	180	272
	289	4.911	Death	0.65	0.021	181	271
	290	4.925	Alive	.	.	181	270
	291	4.931	Alive	.	.	181	269
	292	4.933	Alive	.	.	181	268
	293	4.956	Death	0.647	0.021	182	267
	294	4.969	Death	0.645	0.021	183	266
	295	4.975	Alive	.	.	183	265
	296	5.003	Death	0.642	0.022	184	264
	297	5.014	Death	0.64	0.022	185	263
	298	5.031	Alive	.	.	185	262
	299	5.039	Alive	.	.	185	261
	300	5.067	Alive	.	.	185	260
	301	5.067	Alive	.	.	185	259
	302	5.089	Alive	.	.	185	258
	303	5.092	Death	0.637	0.022	186	257
	304	5.128	Death	0.635	0.022	187	256
	305	5.133	Alive	.	.	187	255
	306	5.175	Alive	.	.	187	254
	307	5.183	Death	0.632	0.022	188	253
	308	5.183	Alive	.	.	188	252
	309	5.208	Death	0.63	0.022	189	251
	310	5.272	Death	0.627	0.022	190	250
	311	5.275	Alive	.	.	190	249
	312	5.294	Alive	.	.	190	248
	313	5.3	Alive	.	.	190	247
	314	5.314	Alive	.	.	190	246
	315	5.325	Death	.	.	191	245
	316	5.325	Death	0.622	0.022	192	244
	317	5.331	Alive	.	.	192	243
	318	5.333	Alive	.	.	192	242
	319	5.333	Alive	.	.	192	241
	320	5.353	Alive	.	.	192	240
	321	5.375	Alive	.	.	192	239
	322	5.378	Alive	.	.	192	238
	323	5.378	Alive	.	.	192	237
	324	5.417	Alive	.	.	192	236
	325	5.419	Death	0.62	0.022	193	235
	326	5.458	Alive	.	.	193	234
	327	5.522	Alive	.	.	193	233
	328	5.522	Alive	.	.	193	232
	329	5.575	Alive	.	.	193	231
	330	5.592	Alive	.	.	193	230
	331	5.603	Death	0.617	0.022	194	229
	332	5.619	Alive	.	.	194	228
	333	5.636	Death	0.614	0.022	195	227
	334	5.725	Death	0.612	0.022	196	226
	335	5.75	Alive	.	.	196	225
	336	5.775	Alive	.	.	196	224
	337	5.792	Death	0.609	0.022	197	223
	338	5.872	Death	0.606	0.022	198	222
	339	5.936	Death	0.603	0.022	199	221
	340	5.961	Alive	.	.	199	220
	341	5.997	Alive	.	.	199	219
	342	6.022	Alive	.	.	199	218
	343	6.033	Alive	.	.	199	217
	344	6.058	Alive	.	.	199	216
	345	6.097	Alive	.	.	199	215
	346	6.142	Alive	.	.	199	214
	347	6.158	Alive	.	.	199	213
	348	6.161	Alive	.	.	199	212
	349	6.228	Alive	.	.	199	211
	350	6.25	Death	0.601	0.023	200	210
	351	6.261	Death	0.598	0.023	201	209
	352	6.333	Alive	.	.	201	208
	353	6.364	Death	0.595	0.023	202	207
	354	6.367	Alive	.	.	202	206
	355	6.389	Alive	.	.	202	205
	356	6.408	Alive	.	.	202	204
	357	6.422	Death	0.592	0.023	203	203
	358	6.467	Alive	.	.	203	202
	359	6.517	Alive	.	.	203	201
	360	6.542	Alive	.	.	203	200
	361	6.556	Alive	.	.	203	199
	362	6.572	Alive	.	.	203	198
	363	6.597	Death	0.589	0.023	204	197
	364	6.614	Alive	.	.	204	196
	365	6.628	Death	0.586	0.023	205	195
	366	6.639	Death	0.583	0.023	206	194
	367	6.647	Alive	.	.	206	193
	368	6.678	Alive	.	.	206	192
	369	6.689	Death	0.58	0.023	207	191
	370	6.689	Alive	.	.	207	190
	371	6.772	Death	0.577	0.023	208	189
	372	6.803	Alive	.	.	208	188
	373	6.817	Death	0.574	0.023	209	187
	374	6.864	Alive	.	.	209	186
	375	6.867	Alive	.	.	209	185
	376	6.883	Death	0.571	0.023	210	184
	377	6.917	Alive	.	.	210	183
	378	6.944	Alive	.	.	210	182
	379	6.95	Death	0.568	0.023	211	181
	380	6.978	Death	0.564	0.023	212	180
	381	6.997	Alive	.	.	212	179
	382	7	Alive	.	.	212	178
	383	7.022	Alive	.	.	212	177
	384	7.036	Alive	.	.	212	176
	385	7.036	Alive	.	.	212	175
	386	7.083	Alive	.	.	212	174
	387	7.092	Alive	.	.	212	173
	388	7.094	Alive	.	.	212	172
	389	7.114	Death	0.561	0.024	213	171
	390	7.167	Alive	.	.	213	170
	391	7.261	Alive	.	.	213	169
	392	7.269	Death	0.558	0.024	214	168
	393	7.314	Death	0.554	0.024	215	167
	394	7.347	Death	0.551	0.024	216	166
	395	7.361	Alive	.	.	216	165
	396	7.419	Death	0.548	0.024	217	164
	397	7.45	Alive	.	.	217	163
	398	7.483	Death	0.544	0.024	218	162
	399	7.506	Death	0.541	0.024	219	161
	400	7.517	Death	0.538	0.024	220	160
	401	7.569	Death	0.534	0.024	221	159
	402	7.578	Alive	.	.	221	158
	403	7.592	Death	0.531	0.024	222	157
	404	7.6	Alive	.	.	222	156
	405	7.603	Death	0.528	0.024	223	155
	406	7.706	Death	0.524	0.025	224	154
	407	7.775	Death	0.521	0.025	225	153
	408	7.794	Alive	.	.	225	152
	409	7.794	Alive	.	.	225	151
	410	7.811	Alive	.	.	225	150
	411	7.886	Alive	.	.	225	149
	412	7.906	Alive	.	.	225	148
	413	7.917	Death	0.517	0.025	226	147
	414	7.917	Alive	.	.	226	146
	415	7.942	Alive	.	.	226	145
	416	7.944	Alive	.	.	226	144
	417	7.944	Alive	.	.	226	143
	418	7.975	Death	0.514	0.025	227	142
	419	8.033	Alive	.	.	227	141
	420	8.044	Death	0.51	0.025	228	140
	421	8.097	Alive	.	.	228	139
	422	8.106	Death	0.506	0.025	229	138
	423	8.114	Alive	.	.	229	137
	424	8.192	Alive	.	.	229	136
	425	8.242	Alive	.	.	229	135
	426	8.294	Alive	.	.	229	134
	427	8.3	Alive	.	.	229	133
	428	8.333	Alive	.	.	229	132
	429	8.339	Death	0.502	0.025	230	131
	430	8.356	Alive	.	.	230	130
	431	8.381	Alive	.	.	230	129
	432	8.381	Alive	.	.	230	128
	433	8.394	Death	0.499	0.025	231	127
	434	8.394	Alive	.	.	231	126
	435	8.417	Alive	.	.	231	125
	436	8.425	Alive	.	.	231	124
	437	8.475	Alive	.	.	231	123
	438	8.494	Death	0.494	0.025	232	122
	439	8.497	Alive	.	.	232	121
	440	8.533	Alive	.	.	232	120
	441	8.544	Alive	.	.	232	119
	442	8.564	Death	0.49	0.025	233	118
	443	8.619	Alive	.	.	233	117
	444	8.622	Alive	.	.	233	116
	445	8.653	Alive	.	.	233	115
	446	8.742	Alive	.	.	233	114
	447	8.819	Alive	.	.	233	113
	448	8.825	Alive	.	.	233	112
	449	8.836	Death	0.486	0.026	234	111
	450	8.856	Alive	.	.	234	110
	451	8.889	Death	0.482	0.026	235	109
	452	8.969	Alive	.	.	235	108
	453	9.011	Death	0.477	0.026	236	107
	454	9.064	Death	0.473	0.026	237	106
	455	9.111	Alive	.	.	237	105
	456	9.189	Death	0.468	0.026	238	104
	457	9.303	Alive	.	.	238	103
	458	9.4	Alive	.	.	238	102
	459	9.444	Alive	.	.	238	101
	460	9.45	Alive	.	.	238	100
	461	9.472	Alive	.	.	238	99
	462	9.483	Death	0.463	0.026	239	98
	463	9.494	Alive	.	.	239	97
	464	9.6	Death	0.459	0.026	240	96
	465	9.606	Death	0.454	0.027	241	95
	466	9.658	Alive	.	.	241	94
	467	9.689	Alive	.	.	241	93
	468	9.717	Alive	.	.	241	92
	469	9.742	Death	0.449	0.027	242	91
	470	9.744	Alive	.	.	242	90
	471	9.767	Alive	.	.	242	89
	472	9.803	Alive	.	.	242	88
	473	9.844	Death	0.444	0.027	243	87
	474	9.856	Alive	.	.	243	86
	475	9.878	Alive	.	.	243	85
	476	9.889	Alive	.	.	243	84
	477	10.061	Alive	.	.	243	83
	478	10.089	Alive	.	.	243	82
	479	10.094	Alive	.	.	243	81
	480	10.103	Alive	.	.	243	80
	481	10.233	Alive	.	.	243	79
	482	10.292	Alive	.	.	243	78
	483	10.308	Alive	.	.	243	77
	484	10.333	Alive	.	.	243	76
	485	10.342	Alive	.	.	243	75
	486	10.364	Alive	.	.	243	74
	487	10.364	Alive	.	.	243	73
	488	10.408	Death	0.438	0.027	244	72
	489	10.439	Alive	.	.	244	71
	490	10.464	Death	0.432	0.028	245	70
	491	10.469	Alive	.	.	245	69
	492	10.478	Alive	.	.	245	68
	493	10.486	Alive	.	.	245	67
	494	10.556	Alive	.	.	245	66
	495	10.586	Death	0.425	0.028	246	65
	496	10.603	Alive	.	.	246	64
	497	10.614	Alive	.	.	246	63
	498	10.653	Alive	.	.	246	62
	499	10.656	Alive	.	.	246	61
	500	10.7	Alive	.	.	246	60
	501	10.733	Alive	.	.	246	59
	502	10.733	Alive	.	.	246	58
	503	10.742	Alive	.	.	246	57
	504	10.875	Alive	.	.	246	56
	505	11	Alive	.	.	246	55
	506	11.019	Death	0.417	0.028	247	54
	507	11.033	Alive	.	.	247	53
	508	11.056	Alive	.	.	247	52
	509	11.064	Alive	.	.	247	51
	510	11.064	Alive	.	.	247	50
	511	11.083	Alive	.	.	247	49
	512	11.083	Alive	.	.	247	48
	513	11.175	Alive	.	.	247	47
	514	11.181	Alive	.	.	247	46
	515	11.247	Alive	.	.	247	45
	516	11.289	Alive	.	.	247	44
	517	11.289	Alive	.	.	247	43
	518	11.303	Alive	.	.	247	42
	519	11.417	Alive	.	.	247	41
	520	11.472	Death	0.407	0.03	248	40
	521	11.542	Alive	.	.	248	39
	522	11.561	Alive	.	.	248	38
	523	11.619	Alive	.	.	248	37
	524	11.683	Alive	.	.	248	36
	525	11.731	Alive	.	.	248	35
	526	11.767	Alive	.	.	248	34
	527	12	Alive	.	.	248	33
	528	12.014	Alive	.	.	248	32
	529	12.131	Alive	.	.	248	31
	530	12.289	Alive	.	.	248	30
	531	12.303	Alive	.	.	248	29
	532	12.311	Alive	.	.	248	28
	533	12.403	Death	0.393	0.032	249	27
	534	12.433	Alive	.	.	249	26
	535	12.439	Alive	.	.	249	25
	536	12.456	Alive	.	.	249	24
	537	12.478	Alive	.	.	249	23
	538	12.503	Death	0.376	0.035	250	22
	539	12.561	Alive	.	.	250	21
	540	12.581	Alive	.	.	250	20
	541	12.6	Alive	.	.	250	19
	542	12.639	Alive	.	.	250	18
	543	12.678	Alive	.	.	250	17
	544	12.697	Alive	.	.	250	16
	545	12.7	Alive	.	.	250	15
	546	12.714	Alive	.	.	250	14
	547	12.717	Alive	.	.	250	13
	548	12.789	Alive	.	.	250	12
	549	12.897	Death	0.344	0.044	251	11
	550	12.983	Alive	.	.	251	10
	551	13.178	Alive	.	.	251	9
	552	13.189	Alive	.	.	251	8
	553	13.225	Alive	.	.	251	7
	554	13.397	Alive	.	.	251	6
	555	13.592	Alive	.	.	251	5
	556	13.667	Alive	.	.	251	4
	557	13.703	Alive	.	.	251	3
	558	13.742	Alive	.	.	251	2
	559	13.758	Alive	.	.	251	1
	560	13.814	Alive	.	.	251	0
